# Supplementary material for: Losses and External Outcomes Interact to Produce the Gambler’s Fallacy
Source: PLoS One. 2017 Jan 26;12(1):e0170057. doi: 10.1371/journal.pone.0170057 (PMC5268496; doi:10.1371/journal.pone.0170057)
Supplement: S1 File — (XLSX) [file pone.0170057.s001.xlsx]

## Sheet: OriginalData
V2	V3	V4	V5	V7	V8	V9	V10	Q618	Q619	Q621	Q315	Q312	Q92	Q327	Q93	Q328_1	Q94	Q348	Q95	Q532_1	Q96	Q349	Q97	Q533_1	Q98	Q350	Q99	Q534_1	Q100	Q351	Q101	Q535_1	Q102	Q352	Q103	Q536_1	Q104	Q353	Q105	Q537_1	Q106	Q354	Q107	Q538_1	Q108	Q355	Q109	Q539_1	Q110
ResponseSet	Name	ExternalDataReference	EmailAddress	Status	StartDate	EndDate	Finished	Â Project Title: Visual Adaptation, Selective / Attention, and Shape Coding: an integrative investigati...	I have read the consent form above and I...	Thank you. Press the NEXT button to move to the instructions for the experiment.	NOTE: PLEASE DO NOT COMPLETE THIS EXPERIMENT UNLESS YOU ARE AN AMAZON MECHANICAL TURK WORKER.You wil...	In this block of trials, you will be asked to do three / things when you see each image of a pair of d...		Running Tally (1=ODD, 2=EVEN; current trial underlined):2	What do you guess the next sum will be?	Slide the bar to indicate your confidence that your guess is right.-Percent confidence		Running Tally (1=ODD, 2=EVEN; current trial underlined): / 22	What do you guess the next sum will be?	Slide the bar to indicate your confidence that your guess is right.-Percent confidence		Running Tally (1=ODD, 2=EVEN; current trial underlined): / 221	What do you guess the next sum will be?	Slide the bar to indicate your confidence that your guess is right.-Percent confidence		Running Tally (1=ODD, 2=EVEN; current trial underlined): / 2212	What do you guess the next sum will be?	Slide the bar to indicate your confidence that your guess is right.-Percent confidence		Running Tally (1=ODD, 2=EVEN; current trial underlined): / 22121	What do you guess the next sum will be?	Slide the bar to indicate your confidence that your guess is right.-Percent confidence		Running Tally (1=ODD, 2=EVEN; current trial underlined): / 221211	What do you guess the next sum will be?	Slide the bar to indicate your confidence that your guess is right.-Percent confidence		Running Tally (1=ODD, 2=EVEN; current trial underlined): / 2212112	What do you guess the next sum will be?	Slide the bar to indicate your confidence that your guess is right.-Percent confidence		Running Tally (1=ODD, 2=EVEN; current trial underlined): / 22121121	What do you guess the next sum will be?	Slide the bar to indicate your confidence that your guess is right.-Percent confidence		Running Tally (1=ODD, 2=EVEN; current trial underlined): / 221211212	What do you guess the next sum will be?	Slide the bar to indicate your confidence that your guess is right.-Percent confidence
Default Response Set	Anonymous			0	2013-09-26 10:54:08	2013-09-26 11:08:35	1	1	1	1	1	1	2	1	1	19	2	1	1	17.7	1	1	2	24.6	2	1	2	15.9	1	1	2	17.4	1	1	2	20.5	2	1	1	11.8	1	1	1	17.2	2	1	1	16.2	2
Default Response Set	Anonymous			0	2013-09-26 10:53:42	2013-09-26 11:12:38	1	1	1	1	1	1	2	1	2	14.9	2	1	1	30.8	1	1	2	33.6	2	1	2	32.1	1	1	1	30.8	1	1	2	26.4	2	1	1	21.3	1	1	2	34.4	1	1	2	19.2	2
Default Response Set	Anonymous			0	2013-09-26 10:55:31	2013-09-26 11:13:06	1	1	1	1	1	1	1	1	1	65	1	1	1	61.7	1	1	2	63.2	2	1	1	72.5	2	1	1	69.4	1	1	1	53	1	1	2	53.2	1	1	2	54	1	1	1	65	1
Default Response Set	Anonymous			0	2013-09-26 10:55:21	2013-09-26 11:13:08	1	1	1	1	1	1	2	1	2	47.4	2	1	1	46.4	2	1	1	56	2	1	1	48.7	1	1	1	50.3	1	1	2	55.7	2	1	2	47.9	1	1	2	43.3	2	1	2	39.6	2
Default Response Set	Anonymous			0	2013-09-26 10:57:04	2013-09-26 11:13:17	1	1	1	1	1	1	2	1	1	45.9	2	1	1	41.8	1	1	2	49.2	2	1	1	51.3	1	1	2	50.8	1	1	1	49	2	1	1	43.9	1	1	2	51	2	1	1	50	2
Default Response Set	Anonymous			0	2013-09-26 10:56:13	2013-09-26 11:13:56	1	1	1	1	1	1	2	1	1	56	2	1	2	59.4	1	1	1	69.9	2	1	2	43.2	1	1	2	51.4	1	1	1	27	2	1	2	67.1	1	1	1	34.2	2	1	1	54.8	2
Default Response Set	Anonymous			0	2013-09-26 10:54:29	2013-09-26 11:14:04	1	1	1	1	1	1	1	1	1	50.3	2	1	1	49.5	1	1	1	50.5	2	1	1	49.5	1	1	1	49	1	1	2	49.7	2	1	1	51.3	1	1	1	49.2	2	1	1	48.7	2
Default Response Set	Anonymous			0	2013-09-26 10:54:23	2013-09-26 11:15:41	1	1	1	1	1	1	2	1	2	50.5	2	1	2	60.8	1	1	1	50.5	2	1	1	45.1	1	1	1	59.7	1	1	2	57.2	2	1	2	71.3	1	1	1	47.7	2	1	1	39.5	2
Default Response Set	Anonymous			0	2013-09-26 10:55:18	2013-09-26 11:15:44	1	1	1	1	1	1	1	1	2	57.6	2	1	1	61.2	1	1	2	59.6	2	1	1	70.7	1	1	2	65.3	1	1	1	62	2	1	2	56.6	1	1	1	55	2	1	2	62	2
Default Response Set	Anonymous			0	2013-09-26 10:53:05	2013-09-26 11:16:06	1	1	1	1	1	1	2	1	2	50.4	2	1	2	49.9	1	1	2	50.9	2	1	2	49.9	1	1	2	49.6	1	1	2	50.1	2	1	2	50.4	1	1	2	49.9	2	1	2	50.6	2
Default Response Set	Anonymous			0	2013-09-26 10:53:04	2013-09-26 11:16:11	1	1	1	1	1	1	2	1	1	21.1	2	1	1	28.8	1	1	2	29.6	2	1	2	48.3	1	1	1	50.1	1	1	1	40.9	2	1	1	50.9	1	1	2	50.6	2	1	1	56.8	2
Default Response Set	Anonymous			0	2013-09-26 10:54:05	2013-09-26 11:17:25	1	1	1	1	1	1	2	1	2	50.3	2	1	2	50.8	1	1	2	50.8	2	1	2	50.5	1	1	2	50	1	1	2	50.3	2	1	2	50.5	1	1	2	50.5	2	1	2	49.7	2
Default Response Set	Anonymous			0	2013-09-26 10:55:52	2013-09-26 11:17:33	1	1	1	1	1	1	2	1	2	66.1	2	1	1	71.2	1	1	2	55.3	2	1	1	53.2	1	1	2	56.8	1	1	1	69.7	2	1	1	59.9	1	1	1	61.2	2	1	2	67.4	2
Default Response Set	Anonymous			0	2013-09-26 10:56:13	2013-09-26 11:17:43	1	1	1	1	1	1	2	1	1	50	2	1	2	80.5	1	1	1	50.3	2	1	2	51	1	1	1	50.3	1	1	2	50.3	2	1	2	52.3	1	1	1	52.1	2	1	1	51.3	2
Default Response Set	Anonymous			0	2013-09-26 10:56:03	2013-09-26 11:18:24	1	1	1	1	1	1	2	1	1	51.8	2	1	1	51.3	1	1	2	53.6	2	1	1	63.3	1	1	1	47.2	1	1	2	49.2	2	1	2	41.5	1	1	1	41.3	2	1	2	58	2
Default Response Set	Anonymous			0	2013-09-26 10:53:27	2013-09-26 11:18:25	1	1	1	1	1	1	2	1	1	66.4	2	1	2	64.6	1	1	2	73.3	2	1	2	61.8	1	1	2	46.9	1	1	1	55.9	1	1	1	45.1	1	1	1	48.2	2	1	2	59	2
Default Response Set	Anonymous			0	2013-09-26 10:54:04	2013-09-26 11:19:25	1	1	1	1	1	1	2	1	2	10	2	1	1	20	1	1	2	30	2	1	2	10	1	1	1	20	1	1	2	30	2	1	2	10	1	1	2	30	2	1	1	10	2
Default Response Set	Anonymous			0	2013-09-26 11:00:59	2013-09-26 11:19:29	1	1	1	1	1	1	1	1	2	50.1	2	1	1	49.9	1	1	2	49.9	2	1	1	50.1	1	1	2	49.1	1	1	2	50.1	2	1	1	50.1	1	1	2	49.4	2	1	1	50.6	2
Default Response Set	Anonymous			0	2013-09-26 11:03:03	2013-09-26 11:19:31	1	1	1	1	1	1	2	1	2	50.5	2	1	2	49.5	1	1	2	49.5	2	1	2	49.5	1	1	2	50.5	1	1	2	50.3	2	1	2	50.3	1	1	2	50.3	2	1	2	50.3	2
Default Response Set	Anonymous			0	2013-09-26 10:57:58	2013-09-26 11:19:50	1	1	1	1	1	1	2	1	1	67.7	2	1	1	71.8	1	1	2	63.9	2	1	1	52.6	1	1	2	60.5	1	1	2	50.3	2	1	1	63.6	1	1	2	60.8	2	1	1	59.5	2
Default Response Set	Anonymous			0	2013-09-26 10:55:57	2013-09-26 11:19:55	1	1	1	1	1	1	2	1	1	33.2	2	1	1	24.2	1	1	1	48.3	2	1	2	36	1	1	2	27.5	1	1	1	42.4	2	1	1	24.2	1	1	1	13.6	2	1	1	21.3	2
Default Response Set	Anonymous			0	2013-09-26 10:56:22	2013-09-26 11:20:10	1	1	1	1	1	1	2	1	1	36.7	2	1	1	21.5	1	1	1	32.8	2	1	1	23.9	1	1	1	39.5	1	1	2	19	2	1	1	28.7	1	1	1	36.4	2	1	1	42.1	2
Default Response Set	Anonymous			0	2013-09-26 10:55:51	2013-09-26 11:21:20	1	1	1	1	1	1	2	1	2	82.3	2	1	2	64	1	1	1	67.4	2	1	2	83	1	1	2	89	1	1	1	71.7	2	1	2	59.1	1	1	2	73.5	2	1	1	65.6	2
Default Response Set	Anonymous			0	2013-09-26 10:58:32	2013-09-26 11:21:22	1	1	1	1	1	1	2	1	1	55	1	1	2	51.7	1	1	2	69.7	2	1	1	59.6	1	1	2	42.9	1	1	2	38.3	2	1	1	29.3	1	1	2	37.3	2	1	1	39.9	2
Default Response Set	Anonymous			0	2013-09-26 10:53:21	2013-09-26 11:21:43	1	1	1	1	1	1	2	1	2	50.1	2	1	1	60.2	1	1	2	54.3	2	1	1	58.9	1	1	1	55.8	1	1	2	30.2	2	1	2	30	1	1	2	49.6	2	1	1	40.8	2
Default Response Set	Anonymous			0	2013-09-26 10:54:14	2013-09-26 11:21:43	1	1	1	1	1	1	2	1	2	50.6	2	1	1	71.5	1	1	1	48.8	2	1	1	70.2	1	1	1	32.4	1	1	2	83.8	2	1	1	60.2	1	1	2	59.1	2	1	2	27.3	2
Default Response Set	Anonymous			0	2013-09-26 10:53:56	2013-09-26 11:22:45	1	1	1	1	1	1	2	1	2	49.7	2	1	2	50.5	1	1	1	50.3	2	1	1	49.2	1	1	1	51.8	1	1	2	49.2	2	1	1	50.3	1	1	1	49.7	2	1	1	49.5	2
Default Response Set	Anonymous			0	2013-09-26 11:04:00	2013-09-26 11:22:46	1	1	1	1	1	1	2	1	2	50	2	1	2	50	1	1	2	50	2	1	2	50	1	1	1	50	1	1	1	50	2	1	2	50	1	1	2	50	2	1	2	50	2
Default Response Set	Anonymous			0	2013-09-26 10:53:36	2013-09-26 11:23:34	1	1	1	1	1	1	2	1	2	29.7	2	1	2	39	1	1	2	19.4	2	1	2	40.1	1	1	2	34.4	1	1	2	20.7	2	1	1	11.6	1	1	2	28.7	2	1	2	28.4	2
Default Response Set	Anonymous			0	2013-09-26 10:57:51	2013-09-26 11:23:34	1	1	1	1	1	1	2	1	1	49.9	2	1	1	49.6	1	1	1	50.1	2	1	1	49.1	1	1	1	49.9	1	1	2	49.6	2	1	1	49.4	1	1	2	50.1	2	1	1	49.1	2
Default Response Set	Anonymous			0	2013-09-26 10:55:36	2013-09-26 11:23:40	1	1	1	1	1	1	2	1	1	20	2	1	2	39.7	1	1	1	8	2	1	2	19.2	1	1	2	19.2	1	1	2	9	2	1	1	10	1	1	1	19	2	1	2	8	2
Default Response Set	Anonymous			0	2013-09-26 10:56:14	2013-09-26 11:23:45	1	1	1	1	1	1	2	1	2	44.9	2	1	2	46.7	1	1	1	69.7	2	1	1	57.7	1	1	1	62.3	1	1	1	65.9	2	1	2	52.6	1	1	1	62.1	2	1	1	60.3	2
Default Response Set	Anonymous			0	2013-09-26 10:53:31	2013-09-26 11:24:10	1	1	1	1	1	1	2	1	2	42.7	2	1	1	69.1	1	1	1	56.3	2	1	1	61.9	1	1	2	46.4	1	1	1	53.9	2	1	1	74.4	1	1	1	72.8	2	1	1	69.6	2
Default Response Set	Anonymous			0	2013-09-26 10:57:25	2013-09-26 11:24:32	1	1	1	1	1	1	2	1	2	100	2	1	2	100	1	1	2	100	2	1	2	100	1	1	2	100	1	1	2	100	2	1	2	100	1	1	2	100	2	1	2	100	2
Default Response Set	Anonymous			0	2013-09-26 10:54:11	2013-09-26 11:24:33	1	1	1	1	1	1	2	1	1	99.7	2	1	2	99.5	1	1	2	95.6	2	1	1	97.9	1	1	1	83	1	1	1	100	2	1	1	100	1	1	1	99.7	2	1	2	100	2
Default Response Set	Anonymous			0	2013-09-26 10:55:11	2013-09-26 11:24:35	1	1	1	1	1	1	2	1	1	50.4	2	1	1	60.4	1	1	1	52.9	2	1	1	60.1	1	1	1	49.4	1	1	2	59.9	2	1	1	50.1	1	1	1	60.1	2	1	1	60.1	2
Default Response Set	Anonymous			0	2013-09-26 10:55:24	2013-09-26 11:24:42	1	1	1	1	1	1	2	1	2	100	2	1	1	100	1	1	2	100	2	1	1	100	1	1	1	100	1	1	2	100	2	1	1	100	1	1	2	100	2	1	1	100	2
Default Response Set	Anonymous			0	2013-09-26 10:55:22	2013-09-26 11:25:00	1	1	1	1	1	1	2	1	1	82.5	2	1	2	89.7	1	1	1	91.3	2	1	2	98.7	1	1	2	91	1	1	2	94.9	2	1	2	87.9	1	1	2	74	2	1	2	78.9	2
Default Response Set	Anonymous			0	2013-09-26 10:55:29	2013-09-26 11:25:14	1	1	1	1	1	1	2	1	2	48.7	2	1	1	71.3	1	1	1	61.3	2	1	2	69.2	1	1	1	58.7	1	1	1	52.3	2	1	2	59.5	1	1	1	63.1	2	1	1	80.8	2
Default Response Set	Anonymous			0	2013-09-26 10:56:04	2013-09-26 11:25:31	1	1	1	1	1	1	2	1	1	41.7	2	1	1	62	2	1	1	81	2	1	1	91.8	1	1	2	60.7	1	1	1	47.3	2	1	1	66.8	1	1	1	30.9	2	1	1	65.6	2
Default Response Set	Anonymous			0	2013-09-26 10:54:29	2013-09-26 11:26:10	1	1	1	1	1	1	2	1	1	70.5	2	1	2	93.6	1	1	2	53.9	2	1	2	86.9	1	1	1	67.2	1	1	2	75.6	2	1	2	84.4	1	1	1	70.3	2	1	2	73.3	2
Default Response Set	Anonymous			0	2013-09-26 10:54:57	2013-09-26 11:26:13	1	1	1	1	1	1	2	1	2	49	2	1	2	48	1	1	2	48.7	2	1	1	59.2	1	1	1	56.2	1	1	2	54.6	2	1	1	61.3	1	1	1	61.8	2	1	1	49.5	2
Default Response Set	Anonymous			0	2013-09-26 10:55:08	2013-09-26 11:26:29	1	1	1	1	1	1	2	1	2	33.4	2	1	1	42.9	1	1	2	56.6	2	1	2	89.7	1	1	2	61.4	1	1	2	47.3	2	1	2	28.5	1	1	2	68.4	2	1	2	68.6	2
Default Response Set	Anonymous			0	2013-09-26 10:59:31	2013-09-26 11:26:56	1	1	1	1	1	1	2	1	1	51.2	2	1	1	71.2	1	1	1	49.4	2	1	1	60.2	1	1	1	39.6	1	1	2	50.1	2	1	2	40.4	1	1	1	40.4	2	1	1	40.6	2
Default Response Set	Anonymous			0	2013-09-26 11:09:13	2013-09-26 11:28:08	1	1	1	1	1	1	2	1	1	49.7	2	1	1	72.6	1	1	2	71	2	1	1	8.5	1	1	2	80.5	1	1	1	71.3	2	1	2	98.2	1	1	1	39.7	1	1	2	59.7	2
Default Response Set	Anonymous			0	2013-09-26 10:58:17	2013-09-26 11:28:15	1	1	1	1	1	1	2	1	2	50	2	1	2	50	1	1	2	50	2	1	2	50	1	1	2	50	1	1	2	50	2	1	2	50	1	1	2	50	2	1	2	50	2
Default Response Set	Anonymous			0	2013-09-26 11:02:59	2013-09-26 11:28:18	1	1	1	1	1	1	2	1	1	82.8	2	1	2	82.8	1	1	2	92.3	2	1	1	76.1	1	1	2	76.9	1	1	2	80	2	1	2	81.5	1	1	1	88.2	2	1	2	94.3	2
Default Response Set	Anonymous			0	2013-09-26 10:53:38	2013-09-26 11:28:57	1	1	1	1	1	1	2	1	2	74	2	1	2	82.3	1	1	1	71.7	2	1	1	47.8	1	1	2	72.5	1	1	2	61.7	2	1	2	78.9	1	1	1	67.1	2	1	1	65.8	2
Default Response Set	Anonymous			0	2013-09-26 10:55:17	2013-09-26 11:30:47	1	1	1	1	1	1	2	1	1	49.7	2	1	2	51	1	1	2	50.3	2	1	1	51.8	1	1	2	51.5	1	1	1	50.8	2	1	2	49.2	1	1	2	59.7	2	1	1	50.8	2
Default Response Set	Anonymous			0	2013-09-26 10:55:55	2013-09-26 11:31:09	1	1	1	1	1	1	2	1	1	60.4	2	1	1	44.7	1	1	1	78.9	2	1	2	69.9	1	1	2	81.2	1	1	1	69.7	2	1	1	66.1	1	1	2	70.7	2	1	1	86.6	2
Default Response Set	Anonymous			0	2013-09-26 11:05:12	2013-09-26 11:31:19	1	1	1	1	1	1	2	1	1	71.2	2	1	1	50.4	1	1	2	70.2	2	1	2	59.6	1	1	2	48.3	1	1	2	61.2	2	1	1	48.3	1	1	2	70.4	2	1	1	82	2
Default Response Set	Anonymous			0	2013-09-26 10:55:39	2013-09-26 11:31:21	1	1	1	1	1	1	2	1	2	49.6	2	1	2	50.1	1	1	2	49.4	2	1	2	51.9	1	1	2	49.4	1	1	2	49.9	2	1	2	50.9	1	1	2	49.1	1	1	2	49.9	2
Default Response Set	Anonymous			0	2013-09-26 11:03:02	2013-09-26 11:31:22	1	1	1	1	1	1	2	1	2	75.6	2	1	2	78.5	1	1	2	38.2	2	1	1	42.3	1	1	2	62.1	1	1	1	46.2	2	1	1	39.5	1	1	2	54.6	1	1	2	40	2
Default Response Set	Anonymous			0	2013-09-26 10:53:46	2013-09-26 11:31:29	1	1	1	1	1	1	2	1	1	38	2	1	1	70.5	1	1	1	60.7	2	1	2	71.1	1	1	2	38.5	1	1	1	41.1	2	1	2	80.4	1	1	2	70.5	2	1	1	39	2
Default Response Set	Anonymous			0	2013-09-26 10:54:45	2013-09-26 11:31:49	1	1	1	1	1	1	2	1	2	50.5	2	1	2	40.5	1	1	2	59.5	2	1	2	49.2	1	1	2	60.5	1	1	2	67.4	2	1	2	48.5	1	1	2	69	2	1	2	40	2
Default Response Set	Anonymous			0	2013-09-26 10:54:31	2013-09-26 11:32:31	1	1	1	1	1	1	2	1	2	70	2	1	2	81	1	1	1	60	2	1	1	75	1	1	1	80	1	1	2	80	2	1	1	70	1	1	1	85	2	1	2	87	2
Default Response Set	Anonymous			0	2013-09-26 10:52:58	2013-09-26 11:33:17	1	1	1	1	1	1	2	1	2	49.6	2	1	1	19.8	1	1	1	15.4	2	1	2	34.5	1	1	2	59.4	1	1	2	54.8	2	1	2	70.7	1	1	2	41.1	2	1	1	57.3	2
Default Response Set	Anonymous			0	2013-09-26 11:02:33	2013-09-26 11:34:16	1	1	1	1	1	1	2	1	2	49.4	2	1	2	60.2	1	1	2	39.6	2	1	1	70.2	1	1	2	50.1	1	1	2	50.1	2	1	1	61.2	1	1	2	59.9	2	1	2	38.8	2
Default Response Set	Anonymous			0	2013-09-26 10:54:55	2013-09-26 11:34:21	1	1	1	1	1	1	2	1	1	62.2	2	1	2	47.8	1	1	2	64.3	2	1	1	65.3	1	1	2	54.5	1	1	2	61.7	2	1	1	53.5	1	1	2	66.8	2	1	1	54.8	2
Default Response Set	Anonymous			0	2013-09-26 10:59:43	2013-09-26 11:35:04	1	1	1	1	1	1	2	1	2	55.8	2	1	1	52.7	1	1	1	47.6	2	1	1	59.4	2	1	1	59.2	1	1	1	51.9	2	1	1	59.4	1	1	1	62.5	2	1	1	60	2
Default Response Set	Anonymous			0	2013-09-26 10:54:07	2013-09-26 11:35:07	1	1	1	1	1	1	2	1	2	53.9	2	1	1	5.7	1	1	1	56.7	2	1	2	27.7	1	1	2	21.3	1	1	2	34	2	1	1	44.7	1	1	2	42.6	2	1	1	29.8	2
Default Response Set	Anonymous			0	2013-09-26 11:13:44	2013-09-26 11:35:13	1	1	1	1	1	1	2	1	1	49.4	2	1	2	50.4	1	1	2	49.9	2	1	2	48.6	1	1	2	51.2	1	1	2	49.4	2	1	2	50.1	1	1	2	49.9	2	1	2	50.4	2
Default Response Set	Anonymous			0	2013-09-26 10:56:20	2013-09-26 11:35:36	1	1	1	1	1	1	1	1	1	100	2	1	2	81	1	1	1	50.8	2	1	2	90.8	1	1	2	50.3	1	1	1	56.4	2	1	2	99.7	1	1	2	37.4	1	1	2	74.4	2
Default Response Set	Anonymous			0	2013-09-26 10:54:20	2013-09-26 11:35:39	1	1	1	1	1	1	2	1	2	90.2	2	1	1	86.9	1	1	2	81	2	1	1	82.8	1	1	1	69.7	1	1	2	63.8	2	1	2	72.2	1	1	1	62.7	2	1	1	61.7	2
Default Response Set	Anonymous			0	2013-09-26 11:02:55	2013-09-26 11:36:00	1	1	1	1	1	1	2	1	1	44.5	2	1	1	66.8	1	1	1	12.3	2	1	1	25.8	1	1	2	9.7	1	1	2	13.3	2	1	1	31.5	1	1	1	12	2	1	2	4.9	2
Default Response Set	Anonymous			0	2013-09-26 11:06:45	2013-09-26 11:36:31	1	1	1	1	1	1	2	1	2	80.2	2	1	1	91.3	2	1	1	90.8	2	1	1	80.2	1	1	1	80.5	1	1	2	91.5	2	1	1	80.2	1	1	1	80.5	2	1	1	79.4	2
Default Response Set	Anonymous			0	2013-09-26 10:55:13	2013-09-26 11:37:01	1	1	1	1	1	1	2	1	2	74.8	2	1	1	63.2	1	1	1	92	2	1	1	96.9	1	1	2	12.3	1	1	1	92.3	2	1	1	71.7	1	1	1	87.9	2	1	2	92.8	2
Default Response Set	Anonymous			0	2013-09-26 10:55:30	2013-09-26 11:39:45	1	1	1	1	1	1	2	1	2	60.7	2	1	2	69.9	1	1	1	55.5	2	1	2	53	1	1	2	51.7	1	1	1	52.2	2	1	1	60.9	1	1	2	60.2	2	1	1	57.8	2
Default Response Set	Anonymous			0	2013-09-26 11:17:10	2013-09-26 11:40:04	1	1	1	1	1	1	2	1	2	51.4	2	1	2	71.5	1	1	2	49.4	2	1	2	50.6	1	1	2	77.1	1	1	2	81.2	2	1	2	75.3	1	1	2	50.6	2	1	2	71.5	2
Default Response Set	Anonymous			0	2013-09-26 10:55:30	2013-09-26 11:40:49	1	1	1	1	1	1	2	1	1	80.7	2	1	2	69.9	1	1	2	89.7	2	1	2	89	1	1	1	60.7	1	1	1	80.2	2	1	2	59.4	1	1	1	49.6	2	1	1	89.5	2
Default Response Set	Anonymous			0	2013-09-26 11:18:23	2013-09-26 11:40:55	1	1	1	1	1	1	2	1	2	90.5	2	1	2	91.3	1	1	1	90.5	2	1	2	90.5	1	1	1	92	1	1	2	91.5	2	1	2	90.5	1	1	1	90.5	2	1	2	90.2	2
Default Response Set	Anonymous			0	2013-09-26 11:11:43	2013-09-26 11:41:02	1	1	1	1	1	1	2	1	2	19	2	1	1	37	1	1	1	12.6	2	1	2	32.1	1	1	2	14.9	1	1	2	5.1	2	1	1	24.2	1	1	1	23.4	2	1	2	12.6	2
Default Response Set	Anonymous			0	2013-09-26 11:15:24	2013-09-26 11:41:24	1	1	1	1	1	1	2	1	2	100	2	1	1	100	1	1	1	100	2	1	2	100	1	1	2	100	2	1	1	100	2	1	1	100	1	1	1	100	2	1	2	100	2
Default Response Set	Anonymous			0	2013-09-26 10:56:07	2013-09-26 11:41:33	1	1	1	1	1	1	2	1	1	50.1	2	1	1	50.1	1	1	2	55.8	2	1	2	55	1	1	2	55.3	1	1	1	59.6	2	1	2	49.6	1	1	1	49.6	2	1	1	50.4	2
Default Response Set	Anonymous			0	2013-09-26 11:18:59	2013-09-26 11:42:28	1	1	1	1	1	1	2	1	1	51.2	2	1	1	49.4	1	1	2	54.2	2	1	1	54.5	1	1	2	54.5	1	1	2	55.3	2	1	1	51.4	1	1	2	56.8	2	1	1	51.9	2
Default Response Set	Anonymous			0	2013-09-26 10:56:03	2013-09-26 11:43:24	1	1	1	1	1	1	2	1	2	70.4	2	1	1	70.4	1	1	1	69.2	2	1	2	72.2	1	1	2	68.9	1	1	2	65	2	1	2	64	1	1	2	63.8	2	1	1	67.4	2
Default Response Set	Anonymous			0	2013-09-26 10:54:13	2013-09-26 11:43:31	1	1	1	1	1	1	2	1	1	71.2	2	1	1	85.9	1	1	1	83.3	2	1	1	78.9	1	1	2	71	1	1	2	76.4	2	1	1	88.2	1	1	2	85.1	2	1	2	76.1	2
Default Response Set	Anonymous			0	2013-09-26 11:32:51	2013-09-26 11:44:37	1	1	1	1	1	1	2	1	1	26.7	2	1	1	72.1	1	1	1	60	2	1	2	26.9	1	1	1	73.9	1	1	1	45.9	2	1	2	16.2	1	1	2	55.6	2	1	1	74.6	2
Default Response Set	Anonymous			0	2013-09-26 10:56:31	2013-09-26 11:46:02	1	1	1	1	1	1	2	1	1	51.2	2	1	1	49.9	1	1	1	51.4	2	1	2	49.9	1	1	1	50.1	1	1	1	49.4	2	1	2	46.8	1	1	1	49.9	2	1	1	50.4	2
Default Response Set	Anonymous			0	2013-09-26 11:17:11	2013-09-26 11:46:08	1	1	1	1	1	1	2	1	2	59.2	2	1	2	50.3	1	1	1	69.7	2	1	2	70	1	1	2	59.5	1	1	2	50	2	1	2	78.7	1	1	1	50	2	1	1	48.5	2
Default Response Set	Anonymous			0	2013-09-26 11:18:03	2013-09-26 11:46:24	1	1	1	1	1	1	2	1	1	50.1	2	1	2	46	2	1	1	57.6	2	1	2	62	2	1	2	76.4	1	1	1	54.2	2	1	2	77.1	1	1	2	52.7	2	1	2	68.1	1
Default Response Set	Anonymous			0	2013-09-26 10:55:16	2013-09-26 11:47:29	1	1	1	1	1	1	2	1	2	35.5	2	1	1	37.5	1	1	1	32.1	2	1	1	34.2	1	1	1	35.2	1	1	1	37.5	2	1	1	36.3	1	1	2	36.8	2	1	1	32.9	2
Default Response Set	Anonymous			0	2013-09-26 11:21:28	2013-09-26 11:47:50	1	1	1	1	1	1	2	1	2	50	2	1	2	57.4	1	1	2	50	2	1	2	60	1	1	1	50	2	1	1	50	2	1	2	60.5	1	1	2	62.1	2	1	2	66.7	2
Default Response Set	Anonymous			0	2013-09-26 10:56:21	2013-09-26 11:48:03	1	1	1	1	1	1	2	1	2	52.7	2	1	1	51.2	1	1	1	60.2	2	1	2	55	1	1	2	57.3	1	1	1	51.4	2	1	2	50.1	1	1	1	50.1	2	1	2	49.9	2
Default Response Set	Anonymous			0	2013-09-26 11:19:48	2013-09-26 11:48:09	1	1	1	1	1	1	2	1	2	30	2	1	2	30	1	1	2	30	2	1	1	30	1	1	2	50	1	1	2	50	2	1	2	60	1	1	1	40	2	1	1	30	2
Default Response Set	Anonymous			0	2013-09-26 11:16:00	2013-09-26 11:48:43	1	1	1	1	1	1	1	1	2	50.1	2	1	2	49.9	1	1	2	49.9	2	1	2	49.9	1	1	2	49.9	1	1	2	49.9	2	1	2	50.1	1	1	2	49.9	2	1	2	50.4	2
Default Response Set	Anonymous			0	2013-09-26 11:10:30	2013-09-26 11:49:37	1	1	1	1	1	1	2	1	1	49.6	2	1	1	49.9	1	1	2	49.6	2	1	1	48.6	1	1	2	51.9	1	1	2	49.4	2	1	1	49.6	1	1	2	51.7	2	1	1	49.6	2
Default Response Set	Anonymous			0	2013-09-26 11:17:35	2013-09-26 11:50:07	1	1	1	1	1	1	2	1	2	63.5	2	1	1	60.4	1	1	1	60.7	2	1	1	61.2	1	1	2	46.8	1	1	2	49.4	2	1	1	59.9	1	1	2	50.6	2	1	1	49.1	2
Default Response Set	Anonymous			0	2013-09-26 10:53:32	2013-09-26 11:52:23	1	1	1	1	1	1	2	1	2	64.4	2	1	2	56.4	1	1	2	60.5	2	1	2	53.6	1	1	1	58.7	1	1	2	59.7	2	1	2	69.5	1	1	2	61.8	1	1	1	59.2	2
Default Response Set	Anonymous			0	2013-09-26 11:36:50	2013-09-26 11:54:23	1	1	1	1	1	1	2	1	2	51.7	2	1	2	53.2	1	1	2	54.2	2	1	2	52.4	1	1	2	54.8	1	1	2	53.2	2	1	2	54.8	1	1	2	51.9	2	1	2	56.3	2
Default Response Set	Anonymous			0	2013-09-26 11:20:46	2013-09-26 11:54:57	1	1	1	1	1	1	2	1	1	91.5	2	1	1	74.3	1	1	1	64	2	1	2	74	1	1	1	21.6	1	1	1	27	2	1	2	30.3	1	1	2	21.9	2	1	2	67.6	2
Default Response Set	Anonymous			0	2013-09-26 11:29:59	2013-09-26 11:56:51	1	1	1	1	1	1	2	1	2	50	2	1	2	49.2	1	1	1	50.8	2	1	1	50.5	1	1	1	50.8	1	1	1	49.5	2	1	2	50.5	1	1	1	51.3	2	1	1	49.7	2
Default Response Set	Anonymous			0	2013-09-26 10:54:29	2013-09-26 12:05:50	1	1	1	1	1	1	2	1	1	54.5	2	1	2	64	1	1	1	57.3	2	1	2	37.8	1	1	2	60.2	1	1	1	72.5	2	1	1	76.6	1	1	1	66.1	2	1	2	48.1	2
Default Response Set	Anonymous			0	2013-09-26 11:36:58	2013-09-26 12:07:59	1	1	1	1	1	1	2	1	1	65.1	2	1	1	70.5	1	1	2	79.5	2	1	2	70	1	1	2	70.8	1	1	1	62.8	2	1	1	68.7	1	1	2	78.5	2	1	2	70.8	2
Default Response Set	Anonymous			0	2013-09-26 11:32:38	2013-09-26 12:20:55	1	1	1	1	1	1	2	1	1	76.5	2	1	2	74.4	1	1	2	82.2	2	1	2	80.1	1	1	2	76	1	1	2	80.9	2	1	2	79.3	1	1	2	74.7	2	1	2	74.7	2
Default Response Set	Anonymous			0	2013-09-26 11:55:52	2013-09-26 12:26:08	1	1	1	1	1	1	2	1	2	50	2	1	1	40	1	1	2	50.3	1	1	2	49.5	1	1	2	49.2	1	1	2	49	2	1	2	49.7	1	1	1	50.5	2	1	1	50.5	2
Default Response Set	Anonymous			0	2013-09-26 11:49:39	2013-09-26 12:27:44	1	1	1	1	1	1	2	1	1	4.1	2	1	1	14.1	1	1	1	5.7	2	1	1	6.4	1	1	1	4.9	1	1	2	7.5	2	1	1	6.7	1	1	2	8.5	1	1	2	11.6	2
Default Response Set	Anonymous			0	2013-09-26 12:11:36	2013-09-26 12:31:16	1	1	1	1	1	1	2	1	2	50.5	2	1	2	49.5	1	1	1	49.5	2	1	2	51	1	1	2	50.5	1	1	1	50.8	2	1	2	50.3	1	1	2	49.5	2	1	1	50.5	2
Default Response Set	Anonymous			0	2013-09-26 12:16:53	2013-09-26 12:31:24	1	1	1	1	1	1	1	1	2	68.5	2	1	1	70.5	1	1	1	77	2	1	2	57.6	1	1	2	60	1	1	2	34.6	2	1	2	27.9	1	1	1	42.4	2	1	1	50.4	2
Default Response Set	Anonymous			0	2013-09-26 12:44:05	2013-09-26 13:13:25	1	1	1	1	1	1	2	1	1	49.7	2	1	1	60.8	1	1	2	51	2	1	1	60.8	1	1	2	50	1	1	2	59.7	2	1	1	60	1	1	2	60.5	2	1	1	50.5	2
[truncated: 401 more columns]

## Sheet: All Good Data
														Yellow row indicates a person with STDEV in guessing behavior< 0.3										Y				Y								Y				Y				Y
								Before run	Before run	Before run	Before run			EVEN RUN										2				3				4				5				6				7				8
	V2	V3	V4	V5		V7	V8	EVEN RUN CONDITION	ODD RUN CONDITION	CORRECT RUN CONDITION	InCORRECT RUN CONDITION	V9		V10	Q618	Q619	Q621	Q315	Q312	Q92			Q327	Q93	Q328_1	Q94	Q348	Q95	Q532_1	Q96	Q349	Q97	Q533_1	Q98	Q350	Q99	Q534_1	Q100	Q351	Q101	Q535_1	Q102	Q352	Q103	Q536_1	Q104	Q353	Q105	Q537_1
	ResponseSet	Name	ExternalDataReference	EmailAddress		Status	StartDate	Variability of guesses	Variability of guesses	Variability of guesses	Variability of guesses	EndDate	Variability of guesses	Finished	Â Project Title: Visual Adaptation, Selective / Attention, and Shape Coding: an integrative investigati...	I have read the consent form above and I...	Thank you. Press the NEXT button to move to the instructions for the experiment.	NOTE: PLEASE DO NOT COMPLETE THIS EXPERIMENT UNLESS YOU ARE AN AMAZON MECHANICAL TURK WORKER.You wil...	In this block of trials, you will be asked to do three / things when you see each image of a pair of d...		Switching Probs	Ttest values	Running Tally (1=ODD, 2=EVEN; current trial underlined):2	What do you guess the next sum will be?	Slide the bar to indicate your confidence that your guess is right.-Percent confidence		Running Tally (1=ODD, 2=EVEN; current trial underlined): / 22	What do you guess the next sum will be?	Slide the bar to indicate your confidence that your guess is right.-Percent confidence		Running Tally (1=ODD, 2=EVEN; current trial underlined): / 221	What do you guess the next sum will be?	Slide the bar to indicate your confidence that your guess is right.-Percent confidence		Running Tally (1=ODD, 2=EVEN; current trial underlined): / 2212	What do you guess the next sum will be?	Slide the bar to indicate your confidence that your guess is right.-Percent confidence		Running Tally (1=ODD, 2=EVEN; current trial underlined): / 22121	What do you guess the next sum will be?	Slide the bar to indicate your confidence that your guess is right.-Percent confidence		Running Tally (1=ODD, 2=EVEN; current trial underlined): / 221211	What do you guess the next sum will be?	Slide the bar to indicate your confidence that your guess is right.-Percent confidence		Running Tally (1=ODD, 2=EVEN; current trial underlined): / 2212112	What do you guess the next sum will be?	Slide the bar to indicate your confidence that your guess is right.-Percent confidence
	Default Response Set	Anonymous				0	2013-09-26 10:54:08	0.492366	0.492366	0.514929	0.514929	2013-09-26 11:08:35	0.52802	1	1	1	1	1	1	2	2		1	1	19	2	1	1	17.7	1	1	2	24.6	2	1	2	15.9	1	1	2	17.4	1	1	2	20.5	2	1	1	11.8
	Default Response Set	Anonymous				0	2013-09-26 10:55:21	0.522233	0.452267	0.492366	0.389249	2013-09-26 11:13:08	0.57028	1	1	1	1	1	1	2			1	2	47.4	2	1	1	46.4	2	1	1	56	2	1	1	48.7	1	1	1	50.3	1	1	2	55.7	2	1	2	47.9
	Default Response Set	Anonymous				0	2013-09-26 10:56:13	0.514929	0.514929	0.492366	0.514929	2013-09-26 11:13:56	0.526173	1	1	1	1	1	1	2			1	1	56	2	1	2	59.4	1	1	1	69.9	2	1	2	43.2	1	1	2	51.4	1	1	1	27	2	1	2	67.1
	Default Response Set	Anonymous				0	2013-09-26 10:54:23	0.492366	0.522233	0.514929	0.389249	2013-09-26 11:15:41	0.574533	1	1	1	1	1	1	2		0.5	1	2	50.5	2	1	2	60.8	1	1	1	50.5	2	1	1	45.1	1	1	1	59.7	1	1	2	57.2	2	1	2	71.3
	Default Response Set	Anonymous				0	2013-09-26 10:53:04	0.514929	0.514929	0.522233	0.514929	2013-09-26 11:16:11	0.527713	1	1	1	1	1	1	2			1	1	21.1	2	1	1	28.8	1	1	2	29.6	2	1	2	48.3	1	1	1	50.1	1	1	1	40.9	2	1	1	50.9
	Default Response Set	Anonymous				0	2013-09-26 10:54:05	0.389249	0.514929	0.492366	0.522233	2013-09-26 11:17:25	0.514004	1	1	1	1	1	1	2			1	2	50.3	2	1	2	50.8	1	1	2	50.8	2	1	2	50.5	1	1	2	50	1	1	2	50.3	2	1	2	50.5
	Default Response Set	Anonymous				0	2013-09-26 10:55:52	0.514929	0.452267	0.514929	0.492366	2013-09-26 11:17:33	0.491406	1	1	1	1	1	1	2		0.5	1	2	66.1	2	1	1	71.2	1	1	2	55.3	2	1	1	53.2	1	1	2	56.8	1	1	1	69.7	2	1	1	59.9
	Default Response Set	Anonymous				0	2013-09-26 10:56:13	0.514929	0.492366	0.522233	0.522233	2013-09-26 11:17:43	0.527098	1	1	1	1	1	1	2			1	1	50	2	1	2	80.5	1	1	1	50.3	2	1	2	51	1	1	1	50.3	1	1	2	50.3	2	1	2	52.3
	Default Response Set	Anonymous				0	2013-09-26 10:56:03	0.522233	0.522233	0.514929	0.514929	2013-09-26 11:18:24	0.574533	1	1	1	1	1	1	2		-0.5	1	1	51.8	2	1	1	51.3	1	1	2	53.6	2	1	1	63.3	1	1	1	47.2	1	1	2	49.2	2	1	2	41.5
	Default Response Set	Anonymous				0	2013-09-26 10:57:58	0.514929	0.492366	0.522233	0.522233	2013-09-26 11:19:50	0.57425	1	1	1	1	1	1	2			1	1	67.7	2	1	1	71.8	1	1	2	63.9	2	1	1	52.6	1	1	2	60.5	1	1	2	50.3	2	1	1	63.6
	Default Response Set	Anonymous				0	2013-09-26 10:55:57	0.492366	0.452267	0.522233	0.522233	2013-09-26 11:19:55	0.519343	1	1	1	1	1	1	2			1	1	33.2	2	1	1	24.2	1	1	1	48.3	2	1	2	36	1	1	2	27.5	1	1	1	42.4	2	1	1	24.2
	Default Response Set	Anonymous				0	2013-09-26 10:56:22	0.452267	0.514929	0.514929	0.514929	2013-09-26 11:20:10	0.571701	1	1	1	1	1	1	2			1	1	36.7	2	1	1	21.5	1	1	1	32.8	2	1	1	23.9	1	1	1	39.5	1	1	2	19	2	1	1	28.7
	Default Response Set	Anonymous				0	2013-09-26 10:55:51	0.514929	0.452267	0.492366	0.492366	2013-09-26 11:21:20	0.57425	1	1	1	1	1	1	2			1	2	82.3	2	1	2	64	1	1	1	67.4	2	1	2	83	1	1	2	89	1	1	1	71.7	2	1	2	59.1
	Default Response Set	Anonymous				0	2013-09-26 10:58:32	0.522233	0.514929	0.452267	0.514929	2013-09-26 11:21:22	0.57028	1	1	1	1	1	1	2		-0.5	1	1	55	1	1	2	51.7	1	1	2	69.7	2	1	1	59.6	1	1	2	42.9	1	1	2	38.3	2	1	1	29.3
	Default Response Set	Anonymous				0	2013-09-26 10:53:21	0.514929	0.492366	0.514929	0.492366	2013-09-26 11:21:43	0.571701	1	1	1	1	1	1	2			1	2	50.1	2	1	1	60.2	1	1	2	54.3	2	1	1	58.9	1	1	1	55.8	1	1	2	30.2	2	1	2	30
	Default Response Set	Anonymous				0	2013-09-26 10:54:14	0.514929	0.452267	0.522233	0.514929	2013-09-26 11:21:43	0.56857	1	1	1	1	1	1	2			1	2	50.6	2	1	1	71.5	1	1	1	48.8	2	1	1	70.2	1	1	1	32.4	1	1	2	83.8	2	1	1	60.2
	Default Response Set	Anonymous				0	2013-09-26 10:53:56	0.452267	0.514929	0.492366	0.452267	2013-09-26 11:22:45	0.494041	1	1	1	1	1	1	2			1	2	49.7	2	1	2	50.5	1	1	1	50.3	2	1	1	49.2	1	1	1	51.8	1	1	2	49.2	2	1	1	50.3
	Default Response Set	Anonymous				0	2013-09-26 10:53:36	0.389249	0.492366	0.514929	0.514929	2013-09-26 11:23:34	0.50733	1	1	1	1	1	1	2			1	2	29.7	2	1	2	39	1	1	2	19.4	2	1	2	40.1	1	1	2	34.4	1	1	2	20.7	2	1	1	11.6
	Default Response Set	Anonymous				0	2013-09-26 10:57:51	0.389249	0.452267	0.389249	0.492366	2013-09-26 11:23:34	0.574533	1	1	1	1	1	1	2			1	1	49.9	2	1	1	49.6	1	1	1	50.1	2	1	1	49.1	1	1	1	49.9	1	1	2	49.6	2	1	1	49.4
	Default Response Set	Anonymous				0	2013-09-26 10:55:36	0.522233	0.522233	0.522233	0.514929	2013-09-26 11:23:40	0.526173	1	1	1	1	1	1	2		-0.5	1	1	20	2	1	2	39.7	1	1	1	8	2	1	2	19.2	1	1	2	19.2	1	1	2	9	2	1	1	10
	Default Response Set	Anonymous				0	2013-09-26 10:56:14	0.452267	0.522233	0.522233	0.389249	2013-09-26 11:23:45	0.571701	1	1	1	1	1	1	2			1	2	44.9	2	1	2	46.7	1	1	1	69.7	2	1	1	57.7	1	1	1	62.3	1	1	1	65.9	2	1	2	52.6
	Default Response Set	Anonymous				0	2013-09-26 10:53:31	0.452267	0.492366	0.452267	0.492366	2013-09-26 11:24:10	0.56857	1	1	1	1	1	1	2		0.5	1	2	42.7	2	1	1	69.1	1	1	1	56.3	2	1	1	61.9	1	1	2	46.4	1	1	1	53.9	2	1	1	74.4
	Default Response Set	Anonymous				0	2013-09-26 10:54:11	0.514929	0.514929	0.522233	0.514929	2013-09-26 11:24:33	0.514004	1	1	1	1	1	1	2		-0.5	1	1	99.7	2	1	2	99.5	1	1	2	95.6	2	1	1	97.9	1	1	1	83	1	1	1	100	2	1	1	100
	Default Response Set	Anonymous				0	2013-09-26 10:55:11	0.389249	0.514929	0.452267	0.389249	2013-09-26 11:24:35	0.510837	1	1	1	1	1	1	2			1	1	50.4	2	1	1	60.4	1	1	1	52.9	2	1	1	60.1	1	1	1	49.4	1	1	2	59.9	2	1	1	50.1
	Default Response Set	Anonymous				0	2013-09-26 10:55:22	0.452267	0.514929	0.522233	0.492366	2013-09-26 11:25:00	0.519343	1	1	1	1	1	1	2		-0.5	1	1	82.5	2	1	2	89.7	1	1	1	91.3	2	1	2	98.7	1	1	2	91	1	1	2	94.9	2	1	2	87.9
	Default Response Set	Anonymous				0	2013-09-26 10:55:29	0.492366	0.514929	0.522233	0.522233	2013-09-26 11:25:14	0.573685	1	1	1	1	1	1	2			1	2	48.7	2	1	1	71.3	1	1	1	61.3	2	1	2	69.2	1	1	1	58.7	1	1	1	52.3	2	1	2	59.5
	Default Response Set	Anonymous				0	2013-09-26 10:56:04	0.452267	0.389249	0.514929	0.492366	2013-09-26 11:25:31	0.57425	1	1	1	1	1	1	2			1	1	41.7	2	1	1	62	2	1	1	81	2	1	1	91.8	1	1	2	60.7	1	1	1	47.3	2	1	1	66.8
	Default Response Set	Anonymous				0	2013-09-26 10:54:29	0.492366	0.452267	0.514929	0.492366	2013-09-26 11:26:10	0.514004	1	1	1	1	1	1	2		-0.5	1	1	70.5	2	1	2	93.6	1	1	2	53.9	2	1	2	86.9	1	1	1	67.2	1	1	2	75.6	2	1	2	84.4
	Default Response Set	Anonymous				0	2013-09-26 10:54:57	0.514929	0.452267	0.514929	0.452267	2013-09-26 11:26:13	0.488425	1	1	1	1	1	1	2			1	2	49	2	1	2	48	1	1	2	48.7	2	1	1	59.2	1	1	1	56.2	1	1	2	54.6	2	1	1	61.3
	Default Response Set	Anonymous				0	2013-09-26 10:55:08	0.288675	0.452267	0.492366	0.522233	2013-09-26 11:26:29	0.511789	1	1	1	1	1	1	2		0.5	1	2	33.4	2	1	1	42.9	1	1	2	56.6	2	1	2	89.7	1	1	2	61.4	1	1	2	47.3	2	1	2	28.5
	Default Response Set	Anonymous				0	2013-09-26 10:59:31	0.389249	0.514929	0.288675	0.452267	2013-09-26 11:26:56	0.472551	1	1	1	1	1	1	2			1	1	51.2	2	1	1	71.2	1	1	1	49.4	2	1	1	60.2	1	1	1	39.6	1	1	2	50.1	2	1	2	40.4
	Default Response Set	Anonymous				0	2013-09-26 11:09:13	0.522233	0.452267	0.389249	0.522233	2013-09-26 11:28:08	0.488425	1	1	1	1	1	1	2			1	1	49.7	2	1	1	72.6	1	1	2	71	2	1	1	8.5	1	1	2	80.5	1	1	1	71.3	2	1	2	98.2
	Default Response Set	Anonymous				0	2013-09-26 10:53:38	0.514929	0.514929	0.288675	0.492366	2013-09-26 11:28:57	0.46598	1	1	1	1	1	1	2			1	2	74	2	1	2	82.3	1	1	1	71.7	2	1	1	47.8	1	1	2	72.5	1	1	2	61.7	2	1	2	78.9
	Default Response Set	Anonymous				0	2013-09-26 10:55:55	0.452267	0.522233	0.514929	0.492366	2013-09-26 11:31:09	0.573685	1	1	1	1	1	1	2			1	1	60.4	2	1	1	44.7	1	1	1	78.9	2	1	2	69.9	1	1	2	81.2	1	1	1	69.7	2	1	1	66.1
	Default Response Set	Anonymous				0	2013-09-26 11:05:12	0.492366	0.452267	0.522233	0.514929	2013-09-26 11:31:19	0.57028	1	1	1	1	1	1	2			1	1	71.2	2	1	1	50.4	1	1	2	70.2	2	1	2	59.6	1	1	2	48.3	1	1	2	61.2	2	1	1	48.3
	Default Response Set	Anonymous				0	2013-09-26 11:03:02	0.514929	0.522233	0.514929	0.514929	2013-09-26 11:31:22	0.57425	1	1	1	1	1	1	2		0.5	1	2	75.6	2	1	2	78.5	1	1	2	38.2	2	1	1	42.3	1	1	2	62.1	1	1	1	46.2	2	1	1	39.5
	Default Response Set	Anonymous				0	2013-09-26 10:53:46	0.522233	0.492366	0.492366	0.514929	2013-09-26 11:31:29	0.57028	1	1	1	1	1	1	2			1	1	38	2	1	1	70.5	1	1	1	60.7	2	1	2	71.1	1	1	2	38.5	1	1	1	41.1	2	1	2	80.4
	Default Response Set	Anonymous				0	2013-09-26 10:54:45	0.288675	0.288675	0.492366	0.492366	2013-09-26 11:31:49	0.490414	1	1	1	1	1	1	2			1	2	50.5	2	1	2	40.5	1	1	2	59.5	2	1	2	49.2	1	1	2	60.5	1	1	2	67.4	2	1	2	48.5
	Default Response Set	Anonymous				0	2013-09-26 10:54:31	0.514929	0.522233	0.522233	0.522233	2013-09-26 11:32:31	0.502832	1	1	1	1	1	1	2			1	2	70	2	1	2	81	1	1	1	60	2	1	1	75	1	1	1	80	1	1	2	80	2	1	1	70
	Default Response Set	Anonymous				0	2013-09-26 10:52:58	0.522233	0.514929	0.452267	0.389249	2013-09-26 11:33:17	0.526173	1	1	1	1	1	1	2			1	2	49.6	2	1	1	19.8	1	1	1	15.4	2	1	2	34.5	1	1	2	59.4	1	1	2	54.8	2	1	2	70.7
	Default Response Set	Anonymous				0	2013-09-26 11:02:33	0.492366	0.514929	0.522233	0.514929	2013-09-26 11:34:16	0.56857	1	1	1	1	1	1	2			1	2	49.4	2	1	2	60.2	1	1	2	39.6	2	1	1	70.2	1	1	2	50.1	1	1	2	50.1	2	1	1	61.2
	Default Response Set	Anonymous				0	2013-09-26 10:54:55	0.514929	0.514929	0.389249	0.514929	2013-09-26 11:34:21	0.521526	1	1	1	1	1	1	2		-0.5	1	1	62.2	2	1	2	47.8	1	1	2	64.3	2	1	1	65.3	1	1	2	54.5	1	1	2	61.7	2	1	1	53.5
	Default Response Set	Anonymous				0	2013-09-26 10:59:43	0.452267	0.492366	0.288675	0.452267	2013-09-26 11:35:04	0.478692	1	1	1	1	1	1	2			1	2	55.8	2	1	1	52.7	1	1	1	47.6	2	1	1	59.4	2	1	1	59.2	1	1	1	51.9	2	1	1	59.4
	Default Response Set	Anonymous				0	2013-09-26 10:54:07	0.514929	0.452267	0.522233	0.492366	2013-09-26 11:35:07	0.524938	1	1	1	1	1	1	2			1	2	53.9	2	1	1	5.7	1	1	1	56.7	2	1	2	27.7	1	1	2	21.3	1	1	2	34	2	1	1	44.7
	Default Response Set	Anonymous				0	2013-09-26 10:56:20	0.452267	0.514929	0.514929	0.522233	2013-09-26 11:35:36	0.57425	1	1	1	1	1	1	1		-0.5	1	1	100	2	1	2	81	1	1	1	50.8	2	1	2	90.8	1	1	2	50.3	1	1	1	56.4	2	1	2	99.7
	Default Response Set	Anonymous				0	2013-09-26 10:54:20	0.514929	0.522233	0.514929	0.514929	2013-09-26 11:35:39	0.573685	1	1	1	1	1	1	2			1	2	90.2	2	1	1	86.9	1	1	2	81	2	1	1	82.8	1	1	1	69.7	1	1	2	63.8	2	1	2	72.2
	Default Response Set	Anonymous				0	2013-09-26 11:02:55	0.452267	0.492366	0.492366	0.452267	2013-09-26 11:36:00	0.574533	1	1	1	1	1	1	2			1	1	44.5	2	1	1	66.8	1	1	1	12.3	2	1	1	25.8	1	1	2	9.7	1	1	2	13.3	2	1	1	31.5
	Default Response Set	Anonymous				0	2013-09-26 11:06:45	0.389249	0.452267	0.492366	0.452267	2013-09-26 11:36:31	0.564272	1	1	1	1	1	1	2			1	2	80.2	2	1	1	91.3	2	1	1	90.8	2	1	1	80.2	1	1	1	80.5	1	1	2	91.5	2	1	1	80.2
	Default Response Set	Anonymous				0	2013-09-26 10:55:13	0.492366	0.514929	0.492366	0.522233	2013-09-26 11:37:01	0.566568	1	1	1	1	1	1	2		0.5	1	2	74.8	2	1	1	63.2	1	1	1	92	2	1	1	96.9	1	1	2	12.3	1	1	1	92.3	2	1	1	71.7
	Default Response Set	Anonymous				0	2013-09-26 10:55:30	0.522233	0.514929	0.492366	0.514929	2013-09-26 11:39:45	0.502186	1	1	1	1	1	1	2			1	2	60.7	2	1	2	69.9	1	1	1	55.5	2	1	2	53	1	1	2	51.7	1	1	1	52.2	2	1	1	60.9
	Default Response Set	Anonymous				0	2013-09-26 11:17:10	0.288675	0.452267	0.288675	0.514929	2013-09-26 11:40:04	0.434999	1	1	1	1	1	1	2			1	2	51.4	2	1	2	71.5	1	1	2	49.4	2	1	2	50.6	1	1	2	77.1	1	1	2	81.2	2	1	2	75.3
	Default Response Set	Anonymous				0	2013-09-26 10:55:30	0.514929	0.452267	0.514929	0.514929	2013-09-26 11:40:49	0.527713	1	1	1	1	1	1	2		-0.5	1	1	80.7	2	1	2	69.9	1	1	2	89.7	2	1	2	89	1	1	1	60.7	1	1	1	80.2	2	1	2	59.4
	Default Response Set	Anonymous				0	2013-09-26 11:11:43	0.514929	0.514929	0.492366	0.389249	2013-09-26 11:41:02	0.514004	1	1	1	1	1	1	2		0.5	1	2	19	2	1	1	37	1	1	1	12.6	2	1	2	32.1	1	1	2	14.9	1	1	2	5.1	2	1	1	24.2
	Default Response Set	Anonymous				0	2013-09-26 10:56:07	0.514929	0.514929	0.514929	0.522233	2013-09-26 11:41:33	0.527098	1	1	1	1	1	1	2			1	1	50.1	2	1	1	50.1	1	1	2	55.8	2	1	2	55	1	1	2	55.3	1	1	1	59.6	2	1	2	49.6
	Default Response Set	Anonymous				0	2013-09-26 11:18:59	0.514929	0.514929	0.514929	0.492366	2013-09-26 11:42:28	0.574533	1	1	1	1	1	1	2		-0.5	1	1	51.2	2	1	1	49.4	1	1	2	54.2	2	1	1	54.5	1	1	2	54.5	1	1	2	55.3	2	1	1	51.4
	Default Response Set	Anonymous				0	2013-09-26 10:56:03	0.522233	0.514929	0.522233	0.492366	2013-09-26 11:43:24	0.527713	1	1	1	1	1	1	2			1	2	70.4	2	1	1	70.4	1	1	1	69.2	2	1	2	72.2	1	1	2	68.9	1	1	2	65	2	1	2	64
	Default Response Set	Anonymous				0	2013-09-26 10:54:13	0.492366	0.514929	0.522233	0.514929	2013-09-26 11:43:31	0.574533	1	1	1	1	1	1	2			1	1	71.2	2	1	1	85.9	1	1	1	83.3	2	1	1	78.9	1	1	2	71	1	1	2	76.4	2	1	1	88.2
	Default Response Set	Anonymous				0	2013-09-26 11:32:51	0.492366	0.492366	0.492366	0.492366	2013-09-26 11:44:37	0.521526	1	1	1	1	1	1	2			1	1	26.7	2	1	1	72.1	1	1	1	60	2	1	2	26.9	1	1	1	73.9	1	1	1	45.9	2	1	2	16.2
	Default Response Set	Anonymous				0	2013-09-26 10:56:31	0.389249	0.492366	0.514929	0.522233	2013-09-26 11:46:02	0.566568	1	1	1	1	1	1	2			1	1	51.2	2	1	1	49.9	1	1	1	51.4	2	1	2	49.9	1	1	1	50.1	1	1	1	49.4	2	1	2	46.8
	Default Response Set	Anonymous				0	2013-09-26 11:17:11	0.514929	0.514929	0.514929	0.492366	2013-09-26 11:46:08	0.564272	1	1	1	1	1	1	2			1	2	59.2	2	1	2	50.3	1	1	1	69.7	2	1	2	70	1	1	2	59.5	1	1	2	50	2	1	2	78.7
	Default Response Set	Anonymous				0	2013-09-26 11:18:03	0.514929	0.514929	0.514929	0.522233	2013-09-26 11:46:24	0.502832	1	1	1	1	1	1	2			1	1	50.1	2	1	2	46	2	1	1	57.6	2	1	2	62	2	1	2	76.4	1	1	1	54.2	2	1	2	77.1
	Default Response Set	Anonymous				0	2013-09-26 10:55:16	0.492366	0.492366	0.452267	0.514929	2013-09-26 11:47:29	0.526173	1	1	1	1	1	1	2		0.5	1	2	35.5	2	1	1	37.5	1	1	1	32.1	2	1	1	34.2	1	1	1	35.2	1	1	1	37.5	2	1	1	36.3
	Default Response Set	Anonymous				0	2013-09-26 11:21:28	0.389249	0.514929	0.522233	0.492366	2013-09-26 11:47:50	0.444593	1	1	1	1	1	1	2			1	2	50	2	1	2	57.4	1	1	2	50	2	1	2	60	1	1	1	50	2	1	1	50	2	1	2	60.5
	Default Response Set	Anonymous				0	2013-09-26 10:56:21	0.522233	0.514929	0.514929	0.514929	2013-09-26 11:48:03	0.52802	1	1	1	1	1	1	2		0.5	1	2	52.7	2	1	1	51.2	1	1	1	60.2	2	1	2	55	1	1	2	57.3	1	1	1	51.4	2	1	2	50.1
	Default Response Set	Anonymous				0	2013-09-26 11:10:30	0.514929	0.492366	0.514929	0.514929	2013-09-26 11:49:37	0.572835	1	1	1	1	1	1	2			1	1	49.6	2	1	1	49.9	1	1	2	49.6	2	1	1	48.6	1	1	2	51.9	1	1	2	49.4	2	1	1	49.6
	Default Response Set	Anonymous				0	2013-09-26 11:17:35	0.514929	0.492366	0.389249	0.492366	2013-09-26 11:50:07	0.539573	1	1	1	1	1	1	2		0.5	1	2	63.5	2	1	1	60.4	1	1	1	60.7	2	1	1	61.2	1	1	2	46.8	1	1	2	49.4	2	1	1	59.9
	Default Response Set	Anonymous				0	2013-09-26 10:53:32	0.492366	0.492366	0.522233	0.514929	2013-09-26 11:52:23	0.574533	1	1	1	1	1	1	2			1	2	64.4	2	1	2	56.4	1	1	2	60.5	2	1	2	53.6	1	1	1	58.7	1	1	2	59.7	2	1	2	69.5
	Default Response Set	Anonymous				0	2013-09-26 11:36:58	0.514929	0.514929	0.514929	0.522233	2013-09-26 12:07:59	0.52339	1	1	1	1	1	1	2		-0.5	1	1	65.1	2	1	1	70.5	1	1	2	79.5	2	1	2	70	1	1	2	70.8	1	1	1	62.8	2	1	1	68.7
	Default Response Set	Anonymous				0	2013-09-26 11:32:38	0.389249	0.389249	0.514929	0.514929	2013-09-26 12:20:55	0.518092	1	1	1	1	1	1	2		-0.5	1	1	76.5	2	1	2	74.4	1	1	2	82.2	2	1	2	80.1	1	1	2	76	1	1	2	80.9	2	1	2	79.3
	Default Response Set	Anonymous				0	2013-09-26 12:11:36	0.514929	0.389249	0.514929	0.514929	2013-09-26 12:31:16	0.52401	1	1	1	1	1	1	2			1	2	50.5	2	1	2	49.5	1	1	1	49.5	2	1	2	51	1	1	2	50.5	1	1	1	50.8	2	1	2	50.3
	Default Response Set	Anonymous				0	2013-09-26 12:16:53	0.514929	0.492366	0.514929	0.514929	2013-09-26 12:31:24	0.519343	1	1	1	1	1	1	1			1	2	68.5	2	1	1	70.5	1	1	1	77	2	1	2	57.6	1	1	2	60	1	1	2	34.6	2	1	2	27.9
	Default Response Set	Anonymous				0	2013-09-26 12:44:05	0.514929	0.389249	0.514929	0.514929	2013-09-26 13:13:25	0.561678	1	1	1	1	1	1	2			1	1	49.7	2	1	1	60.8	1	1	2	51	2	1	1	60.8	1	1	2	50	1	1	2	59.7	2	1	1	60
																				AVG		-0.0454545	even	even	Even run first question			odd				even				odd				odd				45	incorr prev			odd
											72		72							SEM		0.108657		AABABBABAAB																				18	count1s (cont)			cont
											0									T		-0.41833	A	A				B				A				B				B				A				B
																						22																						27	corr prev			corr
																																												10	count1s (cont)			cont
[truncated: 411 more columns]

## Sheet: Run Analysis Brief
Dice+Corr	Dice+Corr	Dice+Corr	Dice+Incorr	Dice+Incorr	Dice+Incorr	DiceOnly	DiceOnly	DiceOnly		Dice+Corr	Dice+Corr	Dice+Corr	Dice+Incorr	Dice+Incorr	Dice+Incorr	DiceOnly	DiceOnly	DiceOnly		Dice+Corr	Dice+Corr	Dice+Corr	CorrOnly	CorrOnly	CorrOnly		Dice+Incorr	Dice+Incorr	Dice+Incorr	IncorrOnly	IncorrOnly	IncorrOnly
EvenConf	EvenType	EvenChoice	EvenConf	EvenType	EvenChoice	EvenConf	EvenType	EvenChoice		OddConf	OddType	OddChoice	OddConf	OddType	OddChoice	OddConf	OddType	OddChoice		CorrConf	CorrType	CorrChoice	CorrConf	CorrType	CorrChoice		IncorrConf	IncorrType	IncorrChoice	IncorrConf	IncorrType	IncorrChoice
27.3	HH	0	99.7	GF	1	50.8	HH	0		59.9	GF	1	10.8	GF	1	59.6	GF	1		89.5	HH	0	32.3	GF	1		100	GF	1	55.6	HH	0
42.2	HH	0	49.4	GF	1	71.5	GF	1		55.3	HH	0	50.5	GF	1	58.4	GF	1		50.6	HH	0	47.4	GF	1		50	HH	0	50.6	GF	1
74.9	HH	0	63.8	GF	1	80	HH	0		62.2	GF	1	62.1	GF	1	49.5	HH	0		50.3	HH	0	74.6	GF	1		44.4	HH	0	50	HH	0
88.2	HH	0	51	GF	1	40.3	GF	1		99.7	GF	1	62.5	GF	1	50	GF	1		75.1	GF	1	49.7	HH	0		71	GF	1	49.4	HH	0
4.6	GF	1	54.4	HH	0	51.7	GF	1		50.3	HH	0	50.8	GF	1	56.6	GF	1		69.9	GF	1	25.6	HH	0		37.8	HH	0	67.6	GF	1
60.7	HH	0	100	GF	1	10.9	GF	1		58.1	HH	0	100	GF	1	59.6	HH	0		53.1	GF	1	40	GF	1		19.5	HH	0	40.3	HH	0
80	GF	1	75.1	GF	1	37.2	HH	0					37.7	HH	0	91.8	GF	1		28.7	GF	1	42.4	GF	1		52.4	GF	1	25.1	GF	1
70.4	GF	1	64.5	HH	0	98.5	HH	0					79.4	GF	1	69.8	GF	1		29.5	GF	1	50.3	GF	1		43.7	HH	0	56.6	GF	1
85	HH	0	60.2	GF	1	93.1	GF	1					69.5	GF	1	80.1	GF	1		100	GF	1	59.1	GF	1		60.2	GF	1	4.6	HH	0
51.5	HH	0	95.6	GF	1	73	GF	1					45.8	GF	1	9.2	GF	1		49.6	GF	1	44.2	HH	0		48.3	GF	1	45.9	GF	1
38	HH	0	69.3	GF	1	100	GF	1					85.6	GF	1	95.4	GF	1		82.8	GF	1	50.1	GF	1		48.8	GF	1	39.5	HH	0
			49.6	HH	0	59.4	GF	1					97.9	GF	1	53.7	HH	0		67.7	GF	1	50.1	GF	1		84.6	GF	1	50.1	HH	0
			74.6	GF	1	19	HH	0					98.2	GF	1	54.1	GF	1		54	HH	0	57.7	HH	0		99.2	GF	1	49.6	GF	1
			100	GF	1	26.2	HH	0					98	GF	1	40.1	HH	0		86.9	GF	1	36	GF	1		100	GF	1	58.7	HH	0
	Total	11	90.8	GF	1	19.2	GF	1					87.2	GF	1	65	HH	0		64.3	HH	0	60.3	GF	1		97.4	GF	1	82	HH	0
	GF	3	95.6	GF	1	62.7	HH	0					71.3	HH	0	74	HH	0		74.3	GF	1	50.9	HH	0		25.2	GF	1	74.3	HH	0
			69	GF	1	46	GF	1					9	GF	1	79	HH	0		8.7	GF	1	57.8	HH	0		93.6	GF	1	29.2	HH	0
	Binomial Test	p=0.227	100	GF	1	88.4	HH	0					80	GF	1	41.5	GF	1		67.7	GF	1	45	GF	1		97.7	GF	1	60.4	GF	1
	Prop GF	0.272727	79.2	GF	1	60	HH	0					92.3	HH	0	72.5	HH	0		64.3	HH	0	63.2	GF	1		82.1	HH	0	47.2	HH	0
			69.5	GF	1	59	HH	0					50.8	GF	1	58.1	HH	0		57.9	HH	0	81.4	GF	1		90.5	GF	1	55.8	HH	0
	SEM	0.140836	78.7	GF	1	68.9	HH	0					49.4	GF	1	55	GF	1		4.5	HH	0	92	HH	0		59.4	HH	0	54.5	HH	0
	z	-1.50756	50	GF	1	50	HH	0					80.5	GF	1	49.6	HH	0		67.9	HH	0	44.2	HH	0		50.9	GF	1
	baseline	0.474747	100	GF	1	53	GF	1					21.9	GF	1	50.3	GF	1		5.6	GF	1	81	GF	1		99	GF	1
	SEMbaseline	0.0520961	62	GF	1	59.1	HH	0					49.9	GF	1	59.5	GF	1		82	GF	1	100	GF	1		68.4	HH	0
			70.7	GF	1	70.5	GF	1					13.5	HH	0	50	GF	1		69.4	GF	1	84.6	HH	0		41.9	GF	1
			80.3	GF	1								51.4	GF	1					50.4	HH	0	41.9	GF	1		64.5	GF	1
			84.6	GF	1								88	GF	1					69.4	GF	1	65.3	GF	1		71.5	GF	1
			75.1	GF	1								67.6	GF	1					3.9	HH	0	50.1	GF	1		30.1	GF	1
			29.1	GF	1								40.1	GF	1					60.2	GF	1	50	HH	0		64.5	GF	1
			70.7	GF	1								69.4	GF	1					92.3	HH	0	71.2	HH	0		50.4	GF	1
			58.6	GF	1								68.1	GF	1					58	GF	1	48.7	GF	1		100	GF	1
			49.4	GF	1								82	GF	1					33.9	GF	1	66.9	GF	1		68.4	HH	0
			28.8	HH	0								49.5	GF	1					19.2	HH	0	50.5	GF	1		4.4	GF	1
			49.9	GF	1								31.9	GF	1					66.8	HH	0					75.8	GF	1
			67.7	GF	1								50.9	GF	1					81.8	GF	1					80	GF	1
			69	GF	1								49.7	GF	1					61.8	GF	1					100	GF	1
													60.7	GF	1					64.6	HH	0					80.2	GF	1
													56.7	GF	1					50	GF	1					2.6	GF	1
													93.5	GF	1					60.2	HH	0					80.7	GF	1
				Total	36		Total	25			Total	6	67.4	GF	1												51.9	GF	1
				GF	32		GF	12			GF	3	50.8	GF	1												86.6	GF	1
				SEM	0.0531213		SEM	0.10198			SEM	0.223607		SEM	0.0469156		SEM	0.1			SEM	0.0797935		SEM	0.0833333		49.6	HH	0
				Binomial Test	p<0.000002		Binomial Test	1			Binomial Test	1		Total	41		Total	25			Total	39		Total	33		22.3	HH	0
				Prop GF	0.888889		Prop GF	0.48			Prop GF	0.5		GF	37		GF	15			GF	23		GF	22		20.6	GF	1
																											3.9	GF	1
				z	4.66667		z	-0.2			z	0									Binomial Test	p=0.3368		Binomial Test	p=0.0801		51.4	HH	0
				baseline	0.580247		baseline	0.528889			baseline	0.407407		Prop GF	0.902439		Prop GF	0.6			Prop GF	0.589744		Prop GF	0.666667		63.6	GF	1
				SEMbaseline	0.0383654		SEMbaseline	0.030952			baseline SEM	0.0844574															100	GF	1
														z	5.15373		z	1			z	1.1209		z	1.91485		83.7	GF	1
																											51	HH	0
														baseline	0.528455		baseline	0.475556			baseline	0.501425		baseline	0.548822		72.6	GF	1
														baseline SEM	0.0307442		baseline SEM	0.0460452			baseline SEM	0.0264125		baseline SEM	0.0348489
																												SEM	0.0616323		SEM	0.105409
Chi square tests to show that there's greater GF responding in incorr + dice group than other two groups																												Total	51		Total	21
Contingency table					Contingency table							Contingency table					Contingency table											GF	38		GF	7
	GF	HH	Total			GF	HH	Total					GF	HH	Total			GF	HH	Total
Dice + corr	3	8	11		Dice Only	12	25	37				Dice + Corr	3	3	6		Dice Only	15	10	25								Binomial Test	p<0.0007		Binomial Test	p=0.1892
incorr + dice	32	4	36		incorr + dice	32	4	36				incorr + dice	37	4	41		incorr + dice	37	4	41								Prop GF	0.745098		Prop GF	0.333333
Total	35	12	47		Total	44	29	73				Total	40	7	47		Total	52	14	66
																												z	3.5007		z	-1.52753
	Assume the null (distributions aren't different)					Assume the null (distributions aren't different)							Assume the null (distributions aren't different)					Assume the null (distributions aren't different)										baseline	0.532051		baseline	0.497354
calculate expected values					calculate expected values							calculate expected values					calculate expected values											baseline SEM	0.0288403		baseline SEM	0.0417286
	GF	HH				GF	HH						GF	HH				GF	HH
Dice + corr	0.744681	0.255319			Dice Only	0.60274	0.39726					Dice + Corr	0.851064	0.148936			Dice Only	0.787879	0.212121								Contingency table						Contingency table					Contingency table
incorr + dice	0.744681	0.255319			incorr + dice	0.60274	0.39726					incorr + dice	0.851064	0.148936			incorr + dice	0.787879	0.212121									GF	HH	Total				GF	HH	Total			GF	HH	Total
																											incorr only	7	14	21			Even dice + incorr	32	4	36		odd dice + incorr	36	4	40
																											incorr + dice	38	13	51			incorr dice + incorr	38	13	51		incorr dice + incorr	38	13	51
Now calculate expected for original table					Now calculate expected for original table							Now calculate expected for original table					Now calculate expected for original table										Total	45	27	72			Total	70	17	87		Total	74	17	91
	GF	HH				GF	HH						GF	HH				GF	HH									Assume the null (distributions aren't different)						Assume the null (distributions aren't different)					Assume the null (distributions aren't different)
Dice + corr	8.19149	2.80851			Dice Only	22.3014	14.6986					Dice + Corr	5.10638	0.893617			Dice Only	19.697	5.30303								calculate expected values						calculate expected values					calculate expected values
incorr + dice	26.8085	9.19149			incorr + dice	21.6986	14.3014					incorr + dice	34.8936	6.10638			incorr + dice	32.303	8.69697
																												GF	HH					GF	HH				GF	HH
Now calculate X2 statistic for each cell					Now calculate X2 statistic for each cell							Now calculate X2 statistic for each cell					Now calculate X2 statistic for each cell										incorr only	0.625	0.375				incorr only	0.804598	0.195402			incorr only	0.813187	0.186813
(Actual - expected)^2/expected					(Actual - expected)^2/expected							(Actual - expected)^2/expected					(Actual - expected)^2/expected										incorr + dice	0.625	0.375				incorr + dice	0.804598	0.195402			incorr + dice	0.813187	0.186813
	GF	HH				GF	HH						GF	HH				GF	HH								Now calculate expected for original table						Now calculate expected for original table					Now calculate expected for original table
Dice + corr	3.29019	9.59639			Dice Only	4.75837	7.2196					Dice + Corr	0.868883	4.96505			Dice Only	1.12005	4.16017
incorr + dice	1.00534	2.93223			incorr + dice	4.89055	7.42014					incorr + dice	0.127154	0.726592			incorr + dice	0.682955	2.53669									GF	HH					GF	HH				GF	HH
																											incorr only	13.125	7.875				incorr only	28.9655	7.03448			incorr only	32.5275	7.47253
																											incorr + dice	31.875	19.125				incorr + dice	41.0345	9.96552			incorr + dice	41.4725	9.52747
Now sum them all					Now sum them all							Now sum them all					Now sum them all
	16.8241	in table, p<0.005				24.2887	in table, p<0.005						6.68767	p<0.01				8.49987	p<0.004								Now calculate X2 statistic for each cell						Now calculate X2 statistic for each cell					Now calculate X2 statistic for each cell
																											(Actual - expected)^2/expected						(Actual - expected)^2/expected					(Actual - expected)^2/expected
Degrees of freedom =
	(rows -1)*(col-1)																											GF	HH					GF	HH				GF	HH
	1																										incorr only	2.85833	4.76389				incorr only	0.317898	1.30899			incorr only	0.370716	1.6137
																											incorr + dice	1.17696	1.9616				incorr + dice	0.224399	0.923995			incorr + dice	0.290757	1.26565
																											Now sum them all						Now sum them all					Now sum them all
																												10.7608	p<0.005					2.77528	p<0.1				3.54083	p<0.06
	Chi tables for number of participants in dice run conditions in the choice-outcome focus conditions	Chi tables for incorrect + run condition versus
	Experiment 1					Experiment 2
	Dice run	No dice run				Dice run	No dice run
Incorrect	51	21	72		Incorrect	51	32	83		binom.test(40,83, 1/2, alternative="two.sided")
Correct	39	33	72		Correct	40	43	83
Total	90	54	144		Total	91	75	166			Exact binomial test
	Assume the null (distributions aren't different)									data: 40 and 83
calculate expected values					calculate expected values					number of successes = 40, number of trials = 83, p-value = 0.8264
										alternative hypothesis: true probability of success is not equal to 0.5
	GF	HH				GF	HH			95 percent confidence interval:
Dice + corr	0.625	0.375			Dice + corr	0.548193	0.451807			0.3708284 0.5943542
incorr + dice	0.625	0.375			incorr + dice	0.548193	0.451807			sample estimates:
										probability of success
										0.481928
Now calculate expected for original table					Now calculate expected for original table
	GF	HH				GF	HH
Dice + corr	45	27			Dice + corr	45.5	37.5			> binom.test(51,83, 1/2, alternative="two.sided")
incorr + dice	45	27			incorr + dice	45.5	37.5
											Exact binomial test
Now calculate X2 statistic for each cell					Now calculate X2 statistic for each cell
(Actual - expected)^2/expected					(Actual - expected)^2/expected					data: 51 and 83
										number of successes = 51, number of trials = 83, p-value = 0.04752
										alternative hypothesis: true probability of success is not equal to 0.5
	GF	HH				GF	HH			95 percent confidence interval:
Dice + corr	0.8	1.33333			Dice + corr	0.664835	0.806667			0.5011882 0.7193083
incorr + dice	0.8	1.33333			incorr + dice	0.664835	0.806667			sample estimates:
										probability of success
										0.614458
Now sum them all					Now sum them all
	4.26667	in table, p<0.04				2.943	in table, p<0.09			> binom.test(51,72, 1/2, alternative="two.sided")
											Exact binomial test
										data: 51 and 72
										number of successes = 51, number of trials = 72, p-value = 0.000535
										alternative hypothesis: true probability of success is not equal to 0.5
										95 percent confidence interval:
										0.5893328 0.8095467
										sample estimates:
										probability of success
										0.708333
										> binom.test(39,72, 1/2, alternative="two.sided")
											Exact binomial test
										data: 39 and 72
										number of successes = 39, number of trials = 72, p-value = 0.556
										alternative hypothesis: true probability of success is not equal to 0.5
										95 percent confidence interval:
										0.4200444 0.6597542
										sample estimates:
										probability of success
										0.541667
										>
