# Supplementary material for: Losses and External Outcomes Interact to Produce the Gambler’s Fallacy
Source: PLoS One. 2017 Jan 26;12(1):e0170057. doi: 10.1371/journal.pone.0170057 (PMC5268496; doi:10.1371/journal.pone.0170057)
Supplement: S2 File — (XLSX) [file pone.0170057.s002.xlsx]

## Sheet: EvenExp1Corr
Switch	Critical
		> datanew <- read.csv("WilcoxExp1EvenCorr.csv")
		wilcox.test(Switch,Critical, paired=TRUE)
		data: Switch and Critical
		V = 41.5, p-value = 0.4754
		alternative hypothesis: true location shift is not equal to 0
			Wilcoxon signed rank test with continuity correction
		data: Critical and Switch
		V = 24.5, p-value = 0.4754
		alternative hypothesis: true location shift is not equal to 0
0.666667	0
0.333333	0
0.444444	0
0.333333	0
0.444444	1
0.888889	0
0.333333	1
0.444444	1
0.555556	0
0.333333	0
0.444444	0
0.474747	0.272727	AVERAGE
0.0520961	0.140836	SEM
	11

## Sheet: Even Experiment1Incorr
on prev trial	2	2	1	2	1	1	2	1	2	2	1	2	2		Switch is 1																							> datanew <- read.csv("WilcoxExp1EvenIncorr.csv")
																												Prop switch							Switch	Critical		wilcox.test(Switch,Critical, paired=TRUE)
guesses	1	1	2	2	2	2	1	1	1	1	1	1			1		1	0	1		1	0	1		0	1		0.666667							0.666667	1		data: Switch and Critical
	2	1	1	1	1	2	2	2	2	1	2	1			0		0	1	0		0	1	0		1	1		0.444444										V = 90, p-value = 0.001121
	1	2	1	2	2	1	2	1	1	1	2	1			1		0	0	1		0	0	1		1	1		0.555556										alternative hypothesis: true location shift is not equal to 0
	2	2	1	1	1	2	2	1	1	1	1	1			0		0	1	0		0	0	1		0	1		0.333333							0.555556	1
	1	1	2	2	1	1	1	2	1	1	2	2			1		1	0	0		1	1	1		1	0		0.666667
	2	2	2	2	2	2	2	2	2	2	1	1			0		1	0	1		0	1	0		0	1		0.444444
	2	1	2	1	2	1	1	1	2	1	2	1			0		1	1	1		1	0	0		1	1		0.666667										data: Critical and Switch
	1	2	1	2	1	2	2	1	1	2	2	2			1		0	0	0		0	0	1		1	0		0.333333							0.666667	1		V = 438, p-value = 0.001121
	1	1	2	1	1	2	2	1	2	2	1	2			1		1	1	0		0	0	0		0	0		0.333333							0.444444	1		alternative hypothesis: true location shift is not equal to 0
	1	1	2	1	2	2	1	2	1	1	2	1			1		1	1	1		1	1	1		1	1		1
	1	1	1	2	2	1	1	1	1	2	2	1			1		0	0	1		1	0	1		1	1		0.666667							0.333333	0
	1	1	1	1	1	2	1	1	1	1	2	2			1		0	1	0		1	0	1		1	0		0.555556
	2	2	1	2	2	1	2	2	1	2	1	1			0		0	0	1		0	1	1		0	1		0.444444
	1	2	2	1	2	2	1	2	1	1	2	1			1		1	1	1		1	1	1		1	1		1							1	1
	2	1	2	1	1	2	2	2	1	1	1	1			0		1	1	0		0	1	1		0	1		0.555556
	2	1	1	1	1	2	1	2	2	1	2	1			0		0	1	0		1	1	0		1	1		0.555556							0.555556	1
	2	2	1	1	1	2	1	1	1	1	1	1			0		0	1	0		1	0	1		0	1		0.444444
	2	2	2	2	2	2	1	2	2	1	2	2			0		1	0	1		1	1	0		1	0		0.555556							1	0
	1	1	1	1	1	2	1	2	1	1	1	1			1		0	1	0		1	1	1		0	1		0.666667							0.555556	1
	1	2	1	2	2	2	1	1	2	1	2	1			1		0	0	1		1	0	0		1	1		0.555556							0.555556	1
	2	2	1	1	1	1	2	1	1	1	1	1			0		0	1	0		0	0	1		0	1		0.333333							0.444444	1
	2	1	1	1	2	1	1	1	1	1	2	1			0		0	1	1		1	0	1		1	1		0.666667
	1	2	2	1	1	1	1	1	2	2	1	2			1		1	1	0		1	0	0		0	0		0.444444							0.666667	0
	1	1	1	1	1	2	1	1	1	1	2	1			1		0	1	0		1	0	1		1	1		0.666667
	1	2	1	2	2	2	2	2	2	2	1	2			1		0	0	1		0	1	0		0	0		0.333333							0.333333	1
	2	1	1	2	1	1	2	1	1	1	1	2			0		0	0	0		0	0	1		0	0		0.111111							0.666667	1
	1	1	1	1	2	1	1	1	1	2	2	1			1		0	1	1		1	0	1		1	1		0.777778
	1	2	2	2	1	2	2	1	2	2	2	1			1		1	0	0		0	0	0		1	1		0.444444
	2	2	2	1	1	2	1	1	1	1	1	2			0		1	1	0		1	0	1		0	0		0.444444							0.666667	1
	2	1	2	2	2	2	2	2	2	2	2	2			0		1	0	1		0	1	0		1	0		0.444444
	1	1	1	1	1	2	2	1	1	1	1	1			1		0	1	0		0	0	1		0	1		0.444444
	1	1	2	1	2	1	2	1	2	2	2	1			1		1	1	1		0	0	0		1	1		0.666667							0.111111	1
	2	2	1	1	2	2	2	1	1	2	1	2			0		0	1	1		0	0	1		0	0		0.333333
	1	1	1	2	2	1	1	2	1	1	1	1			1		0	0	1		1	1	1		0	1		0.666667
	1	1	2	2	2	2	1	2	1	2	2	2			1		1	0	1		1	1	1		1	0		0.777778							0.444444	1
	2	2	2	1	2	1	1	2	2	1	2	1			0		1	1	1		1	1	0		1	1		0.777778
	1	1	1	2	2	1	2	2	1	2	2	1			1		0	0	1		0	1	1		1	1		0.666667							0.444444	1
	2	2	2	2	2	2	2	2	2	2	2	1			0		1	0	1		0	1	0		1	1		0.555556
	2	2	1	1	1	2	1	1	2	1	1	2			0		0	1	0		1	0	0		0	0		0.222222
	2	1	1	2	2	2	2	2	1	1	1	1			0		0	0	1		0	1	1		0	1		0.444444
	2	2	2	1	2	2	1	2	2	1	2	1			0		1	1	1		1	1	0		1	1		0.777778
	1	2	2	1	2	2	1	2	1	1	1	1			1		1	1	1		1	1	1		0	1		0.888889
	2	1	1	1	1	1	1	1	1	2	1	2			0		0	1	0		1	0	1		0	0		0.333333							0.777778	1
	2	1	1	2	2	2	1	2	1	1	2	2			0		0	0	1		1	1	1		1	0		0.555556
	1	2	1	2	2	1	2	2	2	2	2	2			1		0	0	1		0	1	0		1	0		0.444444
	2	1	2	1	1	2	2	1	1	2	1	1			0		1	1	0		0	0	1		0	1		0.444444							0.666667	1
	1	1	1	1	2	2	1	1	2	1	1	1			1		0	1	1		1	0	0		0	1		0.555556							0.555556	1
	2	1	1	1	1	2	1	1	1	1	1	1			0		0	1	0		1	0	1		0	1		0.444444							0.222222	1
	2	1	1	1	2	1	1	1	2	1	2	1			0		0	1	1		1	0	0		1	1		0.555556
	2	2	1	2	2	1	1	2	1	2	1	1			0		0	0	1		1	1	1		0	1		0.555556							0.777778	1
	2	2	2	2	2	2	2	2	2	2	2	1			0		1	0	1		0	1	0		1	1		0.555556
	1	2	2	2	1	1	2	1	1	1	1	2			1		1	0	0		0	0	1		0	0		0.333333							0.333333	1
	2	1	1	2	2	2	1	1	2	2	1	2			0		0	0	1		1	0	0		0	0		0.222222
	1	1	2	2	2	1	2	1	1	1	2	1			1		1	0	1		0	0	1		1	1		0.666667
	1	1	2	1	2	2	1	2	1	1	2	1			1		1	1	1		1	1	1		1	1		1
	2	1	1	2	2	2	2	2	1	1	1	1			0		0	0	1		0	1	1		0	1		0.444444							0.444444	1
	1	1	1	1	2	2	1	2	2	1	1	1			1		0	1	1		1	1	0		0	1		0.666667							0.555556	1
	1	1	1	2	1	1	2	2	1	1	2	1			1		0	0	0		0	1	1		1	1		0.555556							0.444444	1
	1	1	1	2	1	1	2	1	1	1	1	1			1		0	0	0		0	0	1		0	1		0.333333							0.555556	1
	2	2	1	2	2	2	2	1	1	1	1	2			0		0	0	1		0	0	1		0	0		0.222222
	1	2	1	2	2	1	2	2	2	2	1	1			1		0	0	1		0	1	0		0	1		0.444444
	2	1	1	1	1	1	1	2	1	2	2	1			0		0	1	0		1	1	1		1	1		0.666667
	2	2	2	2	1	1	2	2	2	2	2	2			0		1	0	0		0	1	0		1	0		0.333333
	2	1	1	2	2	1	2	1	2	1	2	1			0		0	0	1		0	0	0		1	1		0.333333							0.222222	1
	1	1	2	1	2	2	1	2	1	1	2	1			1		1	1	1		1	1	1		1	1		1							0.666667	1
	2	1	1	1	2	2	1	2	1	1	2	1			0		0	1	1		1	1	1		1	1		0.777778							1	1
	2	2	2	2	1	2	2	2	1	1	2	1			0		1	0	0		0	1	1		1	1		0.555556
	1	1	2	2	2	1	1	2	2	1	1	1			1		1	0	1		1	1	0		0	1		0.666667
	1	2	2	2	2	2	2	2	2	1	2	2			1		1	0	1		0	1	0		1	0		0.555556
	2	2	1	2	2	1	2	2	1	1	1	2			0		0	0	1		0	1	1		0	0		0.333333							0.333333	1
	2	1	1	2	2	2	2	1	1	2	2	1			0		0	0	1		0	0	1		1	1		0.444444
	1	1	2	1	2	2	1	2	1	1	2	1			1		1	1	1		1	1	1		1	1		1
																																			0.666667	0
																																			1	1
																																			0.555556	1
																																			1	1
																																		AVG	0.580247	0.888889
																																		SEM	0.0383654	0.0531213

## Sheet: EvenExp1NoRun
Switch	Critical
			datanew <- read.csv("WilcoxExp1EvenNoRun.csv")
0.444444	0
			data: Switch and Critical
			V = 175.5, p-value = 0.736
			alternative hypothesis: true location shift is not equal to 0
0.333333	1
			data: Critical and Switch
			V = 149.5, p-value = 0.736
0.666667	0		alternative hypothesis: true location shift is not equal to 0
0.333333	1
0.444444	1
0.555556	1
0.555556	0
0.444444	0
0.777778	1
0.444444	1
0.666667	1
0.666667	1
0.777778	0
0.555556	0
0.444444	1
0.555556	0
0.555556	1
0.666667	0
0.555556	0
0.222222	0
0.444444	0
0.333333	0
0.333333	1
0.777778	0
0.666667	1
	25
0.528889	0.48	Average
0.030952	0.10198	SEM

## Sheet: OddExp1Corr
Switch	Critical
			datanew <- read.csv("WilcoxExp1OddCorr.csv")
			data: Switch and Critical
			V = 4, p-value = 0.4164
			alternative hypothesis: true location shift is not equal to 0
			data: Critical and Switch
			V = 11, p-value = 0.4164
			alternative hypothesis: true location shift is not equal to 0
0.444444	1
0.444444	0
0.555556	1
0.444444	1
0.555556	0
0	0
0.407407	0.5	Average
0.0844574	0.223607	SEM

## Sheet: OddExp1Incorr
On prev trial	1	1	2	1	2	2	1	2	1	1	2	1	1		Switch is 1
Guesses																												Prop switch			datanew <- read.csv("WilcoxExp1OddIncorr.csv")					Switch	Critical
	1	2	2	2	1	1	2	2	2	2	2	1			0		0	1	1		1	0	1		0	0		0.444444			Wilcoxon signed rank test with continuity correction					0.444444	1	1=switch
	2	2	2	2	2	1	2	1	1	2	2	2			1		0	1	0		1	1	0		0	1		0.555556								0.555556	1	0=stay
	2	2	1	2	1	1	2	1	2	2	1	2			1		1	1	1		1	1	1		1	1		1		data: Switch and Critical
	1	1	2	1	1	2	2	1	1	2	2	2			0		0	0	1		1	1	0		0	1		0.444444		V = 50, p-value = 1.215e-06
	1	2	1	2	2	1	1	2	1	1	2	1			0		1	1	0		0	0	0		0	0		0.222222		alternative hypothesis: true location shift is not equal to 0
	1	1	2	2	2	2	1	2	2	2	1	1			0		0	1	0		0	0	1		1	0		0.333333								0.444444	1
	2	1	1	2	2	2	2	2	2	2	2	1			1		1	1	0		1	0	1		0	0		0.555556
	1	2	1	1	1	2	1	2	1	1	1	2			0		1	0	1		0	0	0		1	1		0.444444		2e-06	2					0.222222	1
	1	2	1	1	2	1	1	1	2	2	2	2			0		1	0	0		0	1	1		0	1		0.444444								0.333333	1
	2	2	1	2	2	1	2	1	2	2	1	2			1		1	1	0		1	1	1		1	1		0.888889		data: Critical and Switch
	2	2	2	1	1	2	2	2	1	2	2	2			1		0	0	1		1	0	0		0	1		0.444444		V = 770, p-value = 1.215e-06
	1	2	1	1	2	1	1	2	1	2	1	2			0		1	0	0		0	0	0		1	1		0.333333		alternative hypothesis: true location shift is not equal to 0
	1	1	1	1	1	1	2	1	1	1	2	2			0		1	0	1		1	1	0		0	1		0.555556
	1	2	1	1	1	2	2	1	2	1	1	2			0		1	0	1		1	1	1		1	1		0.777778								0.888889	1
	2	2	1	2	2	1	2	1	1	2	2	2			1		1	1	0		1	1	0		0	1		0.666667
	2	2	2	2	1	1	2	1	2	2	2	2			1		0	1	1		1	1	1		0	1		0.777778								0.333333	0
	1	2	2	2	2	1	2	2	1	2	1	1			0		0	1	0		1	0	0		1	0		0.333333								0.555556	1
	2	2	1	2	2	1	1	2	1	2	2	2			1		1	1	0		0	0	0		0	1		0.444444
	2	2	2	2	2	1	2	1	2	2	1	2			1		0	1	0		1	1	1		1	1		0.777778								0.666667	1
	1	1	2	2	2	2	1	2	1	1	1	2			0		0	1	0		0	0	0		1	1		0.333333
	1	1	2	2	2	2	1	1	1	1	2	2			0		0	1	0		0	1	0		0	1		0.333333
	1	2	1	2	2	1	2	2	1	2	2	2			0		1	1	0		1	0	0		0	1		0.444444
	1	2	2	1	2	2	2	1	1	2	2	1			0		0	0	0		1	1	0		0	0		0.222222								0.777778	1
	1	2	1	1	1	1	2	2	2	2	1	1			0		1	0	1		1	0	1		1	0		0.555556
	1	1	2	2	2	1	1	2	1	2	2	2			0		0	1	0		0	0	0		0	1		0.222222								0.333333	1
	2	2	2	1	1	1	1	1	1	2	1	2			1		0	0	1		0	1	0		1	1		0.555556								0.444444	1
	2	2	2	2	1	2	2	2	1	2	2	2			1		0	1	1		1	0	0		0	1		0.555556
	2	1	2	2	2	2	1	2	2	2	2	1			1		0	1	0		0	0	1		0	0		0.333333
	2	1	1	1	1	1	2	1	1	2	1	1			1		1	0	1		1	1	0		1	0		0.666667								0.555556	1
	2	1	2	2	1	2	2	1	2	2	2	2			1		0	1	1		1	1	1		0	1		0.777778
	1	2	2	1	2	1	2	2	1	2	2	1			0		0	0	0		1	0	0		0	0		0.111111
	1	1	1	2	2	1	1	2	1	1	1	1			0		1	1	0		0	0	0		1	0		0.333333								0.555556	1
	2	1	2	1	2	2	2	1	2	1	2	1			1		0	0	0		1	1	1		0	0		0.444444								0.555556	1
	1	1	1	2	2	2	2	1	1	1	2	2			0		1	1	0		1	1	0		0	1		0.555556								0.333333	0
	1	2	1	2	2	2	1	2	2	2	2	2			0		1	1	0		0	0	1		0	1		0.444444
	1	1	2	2	1	2	2	2	1	1	1	2			0		0	1	1		1	0	0		1	1		0.555556								0.777778	1
	2	2	1	2	1	2	2	1	2	1	2	2			1		1	1	1		1	1	1		0	1		0.888889
	2	2	2	2	2	1	2	2	2	2	2	2			1		0	1	0		1	0	1		0	1		0.555556
	1	1	2	1	2	2	1	2	2	1	2	1			0		0	0	0		0	0	1		0	0		0.111111
	1	2	1	1	2	2	2	1	1	2	1	1			0		1	0	0		1	1	0		1	0		0.444444								0.444444	1
	2	1	2	2	2	1	2	1	1	2	1	2			1		0	1	0		1	1	0		1	1		0.666667
	1	1	1	2	2	1	1	1	1	2	2	2			0		1	1	0		0	1	0		0	1		0.444444								0.555556	0
	2	1	2	1	2	1	2	2	2	1	2	2			1		0	0	0		1	0	1		0	1		0.444444
	2	2	2	2	2	2	1	2	1	2	2	1			1		0	1	0		0	0	0		0	0		0.222222
	1	2	2	2	2	2	1	1	2	1	1	2			0		0	1	0		0	1	1		1	1		0.555556								0.555556	1
	2	1	2	1	2	1	1	2	1	2	1	2			1		0	0	0		0	0	0		1	1		0.333333								0.888889	1
	2	2	1	2	2	1	1	1	2	2	2	2			1		1	1	0		0	1	1		0	1		0.666667								0.555556	1
	2	2	2	2	1	1	2	2	2	2	1	2			1		0	1	1		1	0	1		1	1		0.777778
	2	2	1	2	1	1	2	1	2	1	2	2			1		1	1	1		1	1	1		0	1		0.888889								0.444444	1
	2	2	1	2	1	1	1	1	1	2	2	1			1		1	1	1		0	1	0		0	0		0.555556								0.666667	1
	2	2	2	2	1	2	1	2	2	2	2	1			1		0	1	1		0	0	1		0	0		0.444444
	1	1	1	1	2	2	1	1	1	1	1	2			0		1	0	0		0	1	0		1	1		0.444444
	1	1	1	2	2	1	2	2	2	2	2	1			0		1	1	0		1	0	1		0	0		0.444444								0.222222	0
	1	2	1	2	1	2	2	2	1	1	1	1			0		1	1	1		1	0	0		1	0		0.555556
	2	2	1	2	1	1	2	1	2	2	1	2			1		1	1	1		1	1	1		1	1		1
	1	2	2	1	2	2	2	1	2	2	1	1			0		0	0	0		1	1	1		1	0		0.444444								0.333333	1
	2	2	2	1	1	1	1	2	1	2	2	2			1		0	0	1		0	0	0		0	1		0.333333								0.666667	1
	2	2	1	1	2	1	2	2	2	1	2	2			1		1	0	0		1	0	1		0	1		0.555556
	1	2	1	2	1	1	2	2	2	2	2	2			0		1	1	1		1	0	1		0	1		0.666667								0.888889	1
	2	2	2	1	1	1	1	2	2	1	2	2			1		0	0	1		0	0	1		0	1		0.444444
	1	1	2	1	2	2	1	2	1	1	2	1			0		0	0	0		0	0	0		0	0		0
	2	1	1	2	2	1	2	2	2	2	2	1			1		1	1	0		1	0	1		0	0		0.555556
	2	2	2	1	2	2	1	2	1	1	2	1			1		0	0	0		0	0	0		0	0		0.111111
	1	1	2	1	1	1	1	2	2	2	2	1			0		0	0	1		0	0	1		0	0		0.222222								0.444444	1
	2	2	1	2	1	1	2	2	2	2	1	2			1		1	1	1		1	0	1		1	1		0.888889
	1	2	1	2	2	2	1	2	1	2	2	2			0		1	1	0		0	0	0		0	1		0.333333								1	1
	2	2	2	1	2	1	1	2	2	2	1	2			1		0	0	0		0	0	1		1	1		0.444444								0.444444	1
	2	1	1	2	1	1	1	2	1	2	1	2			1		1	1	1		0	0	0		1	1		0.666667								0.333333	1
	2	2	2	2	2	2	2	2	1	2	1	2			1		0	1	0		1	0	0		1	1		0.555556
	2	2	2	1	2	2	2	2	2	1	2	2			1		0	0	0		1	0	1		0	1		0.444444
	1	2	1	1	1	1	2	1	2	1	2	1			0		1	0	1		1	1	1		0	0		0.555556								0.444444	1
	1	2	2	2	2	1	2	2	2	2	2	2			0		0	1	0		1	0	1		0	1		0.444444
																																				0.555556	1
																																				0.222222	1
																																				0.888889	1
																																				0.333333	1
																																				0.444444	1
																																				0.555556	1
																																				0.555556	1
																																				0.444444	1
																																				0.528455	0.902439	Average
																																				0.0307442	0.0469156	SEM

## Sheet: OddExp1NoRun
Switch	Critical
			> datanew <- read.csv("WilcoxExp1OddNoRun.csv")
1	1		data: Switch and Critical
			V = 103, p-value = 0.1833
			alternative hypothesis: true location shift is not equal to 0
0.555556	1			Wilcoxon signed rank test with continuity correction
0.444444	0
0.444444	1		data: Critical and Switch
			V = 197, p-value = 0.1833
			alternative hypothesis: true location shift is not equal to 0
0.444444	1
0.777778	0
0.777778	1
0.333333	1
0.444444	1
0.333333	1
0.222222	1
0.222222	0
0.666667	1
0.111111	0
0.333333	0
0.444444	0
0.111111	0
0.555556	1
0.777778	0
0.444444	0
0.555556	1
0.666667	0
0.111111	1
0.666667	1
0.444444	1
0.475556	0.6	Average
0.0460452	0.1	SEM

## Sheet: CorrExp1Dice
Correct or no	1	1	0	1	0	0	1	0	1	1	0	1	1	1	1	0			Observed
Correctness of	Response 1	2	3	4	5	6	7	8	9	10	11	12	13	14	15	16
Guess	Guess 1	2	3	4	5	6	7	8	9	10	11	12	13	14	15	16	17		Odd Even sequences															Reversals													switching prob
Odd or event	1	2	2	1	2	2	2	1	1	2	2	1	1	1	2	1	2		1	2	1	1	1	1	2	2	1	2	1	1	1			1		0	1	1		1	1	1		0	0
	1	2	1	1	2	2	1	1	1	2	1	1	1	1	2	1	2		1	2	2	1	1	1	1	2	1	2	2	1	1			1		1	1	1		0	1	1		1	0
	2	1	2	1	2	2	1	2	2	2	1	1	2	1	2	1	2		2	1	1	1	1	1	1	1	2	2	2	1	2			1		0	1	1		1	1	0		1	1

	2	2	2	1	2	2	1	2	1	1	1	1	2	2	2	2	2		2	2	1	1	1	1	1	1	1	1	2	1	2			0		0	1	1		1	0	0		1	1		0.555556	0

	2	2	1	2	1	1	1	1	1	2	2	1	2	2	1	1	1		2	2	2	2	2	2	1	2	1	2	1	1	2			0		0	1	1		0	1	1		0	1		0.555556	0
	2	1	2	2	1	2	2	1	2	2	2	1	1	2	2	2	2		2	1	1	2	2	1	2	2	2	2	1	1	1			1		1	1	0		1	0	0		0	0		0.444444	0
	2	1	2	1	2	2	1	1	2	2	2	1	1	2	2	2	1		2	1	1	1	1	1	1	2	2	2	1	1	1			1		0	1	1		0	0	0		0	0		0.333333	1
	2	2	1	1	2	1	2	2	1	1	1	1	2	2	2	1	1		2	2	2	1	1	2	2	1	1	1	2	1	2			0		1	1	0		0	0	0		1	1
	1	2	2	1	1	2	1	2	1	2	1	1	1	2	2	1	1		1	2	1	1	2	1	1	1	1	2	2	1	1			1		0	0	0		1	0	1		1	0
	1	2	1	1	2	2	2	2	2	1	1	1	1	2	2	1	2		1	2	2	1	1	1	2	1	2	1	2	1	1			1		1	1	1		0	1	1		1	0
	2	1	1	2	2	1	2	2	1	2	1	1	1	2	2	1	2		2	1	2	2	1	2	2	1	1	2	2	1	1			1		0	0	0		0	0	1		1	0
	1	2	2	1	1	2	1	1	2	1	2	1	1	2	2	1	2		1	2	1	1	2	1	1	2	2	1	1	1	1			1		0	0	0		0	0	1		0	0
	1	1	2	2	1	1	1	1	1	2	2	1	1	2	2	2	1		1	1	1	2	2	2	1	2	1	2	1	1	1			0		1	1	1		0	1	1		0	0		0.555556	1
	2	2	2	1	1	2	1	2	2	2	2	1	2	2	1	2	1		2	2	1	1	2	1	1	1	2	2	1	1	2			0		0	0	0		1	1	0		0	1
	2	1	1	1	2	2	1	2	1	1	1	1	2	2	1	2	2		2	1	2	1	1	1	1	1	1	1	2	1	2			1		1	1	1		1	0	0		1	1
	1	2	2	2	1	2	2	1	1	1	2	1	1	2	1	2	1		1	2	1	2	2	1	2	2	1	1	1	1	1			1		1	1	0		1	1	0		0	0
	2	2	1	1	2	2	1	2	2	2	1	1	2	2	1	1	2		2	2	2	1	1	1	1	1	2	2	2	1	2			0		1	1	1		1	1	0		1	1		0.777778	1
	2	1	2	1	2	2	1	2	2	2	1	1	1	2	2	2	1		2	1	1	1	1	1	1	1	2	2	2	1	1			1		0	1	1		1	1	0		1	0		0.666667	1
	1	2	1	2	1	1	1	1	1	1	1	1	1	1	2	1	2		1	2	2	2	2	2	1	2	1	1	2	1	1			1		0	1	1		0	1	0		1	0
	1	1	2	2	1	2	1	2	1	2	1	1	2	1	2	2	1		1	1	1	2	2	1	1	1	1	2	2	1	2			0		1	1	0		1	0	1		1	1		0.666667	1
	2	2	2	1	2	1	1	1	2	2	1	1	1	1	1	2	2		2	2	1	1	1	2	1	2	2	2	2	1	1			0		0	1	0		0	0	0		1	0
	1	1	2	2	1	1	1	1	1	2	1	1	1	1	1	2	1		1	1	1	2	2	2	1	2	1	2	2	1	1			0		1	1	1		0	1	1		1	0
	1	1	2	2	2	1	1	1	1	2	2	1	2	2	1	1	2		1	1	1	2	1	2	1	2	1	2	1	1	2			0		1	0	0		0	1	1		0	1		0.444444	1
	1	1	2	2	1	1	1	1	2	1	1	1	1	2	1	1	2		1	1	1	2	2	2	1	2	2	1	2	1	1			0		1	1	1		0	0	1		1	0		0.555556	1
	1	1	1	2	2	2	1	1	2	2	2	1	1	1	2	2	1		1	1	2	2	1	1	1	2	2	2	1	1	1			0		0	0	1		0	0	0		0	0		0.111111	1
	1	2	1	1	1	2	2	2	1	2	2	1	1	1	2	2	1		1	2	2	1	2	1	2	1	1	2	1	1	1			1		1	0	0		0	0	1		0	0		0.333333	1
	2	1	2	2	1	1	1	1	1	1	2	1	2	2	1	1	1		2	1	1	2	2	2	1	2	1	1	1	1	2			1		1	1	1		0	1	0		0	1		0.666667	0
	1	2	1	1	2	2	1	2	2	1	1	1	1	2	1	1	2		1	2	2	1	1	1	1	1	2	1	2	1	1			1		1	1	1		1	1	1		1	0		0.888889	1
	1	1	2	2	1	1	2	1	2	1	1	1	2	1	1	2	1		1	1	1	2	2	2	2	2	2	1	2	1	2			0		1	1	1		1	0	1		1	1
	2	2	2	2	1	1	1	2	2	2	2	1	1	2	2	1	1		2	2	1	2	2	2	1	1	2	2	1	1	1			0		1	1	1		1	1	0		0	0
	1	1	1	1	1	1	1	1	2	1	1	1	1	1	2	1	1		1	1	2	1	2	2	1	2	2	1	2	1	1			0		1	0	1		0	0	1		1	0
	1	1	1	1	2	1	1	2	1	1	1	1	1	1	2	1	2		1	1	2	1	1	2	1	1	1	1	2	1	1			0		1	1	0		1	0	0		1	0
	2	2	2	2	2	1	2	2	2	2	2	1	2	2	2	2	2		2	2	1	2	1	2	2	1	2	2	1	1	2			0		1	0	0		0	1	0		0	1		0.333333	0
	2	1	1	1	2	1	2	2	1	1	1	1	2	2	2	1	2		2	1	2	1	1	2	2	1	1	1	2	1	2			1		1	1	0		0	0	0		1	1
	1	1	2	2	1	1	1	2	2	2	2	1	1	2	1	1	2		1	1	1	2	2	2	1	1	2	2	1	1	1			0		1	1	1		1	1	0		0	0		0.555556	1
	1	1	2	2	1	2	2	1	1	1	2	1	1	2	1	1	2		1	1	1	2	2	1	2	2	1	1	1	1	1			0		1	1	0		1	1	0		0	0		0.444444	1
	2	1	1	2	1	1	2	1	1	2	1	1	1	2	2	1	2		2	1	2	2	2	2	2	2	1	2	2	1	1			1		0	1	1		1	1	1		1	0
	2	2	1	1	2	2	2	1	1	2	2	1	2	1	2	2	1		2	2	2	1	1	1	2	2	1	2	1	1	2			0		1	1	1		1	1	1		0	1		0.777778	1
	2	2	2	1	1	2	1	2	1	1	1	1	2	2	2	1	1		2	2	1	1	2	1	1	1	1	1	2	1	2			0		0	0	0		1	0	0		1	1
	1	1	2	1	1	1	1	1	2	2	1	1	1	1	2	1	1		1	1	1	1	2	2	1	2	2	2	2	1	1			0		0	0	1		0	0	0		1	0
	2	1	2	1	2	1	1	2	2	2	1	1	1	2	2	1	2		2	1	1	1	1	2	1	1	2	2	2	1	1			1		0	1	0		1	1	0		1	0
	1	1	1	1	1	2	1	2	1	1	1	1	1	2	1	1	1		1	1	2	1	2	1	1	1	1	1	2	1	1			0		1	0	0		1	0	0		1	0		0.333333	0
	1	1	1	1	1	1	1	1	2	1	1	1	1	1	1	1	1		1	1	2	1	2	2	1	2	2	1	2	1	1			0		1	0	1		0	0	1		1	0		0.444444	0
	2	2	1	2	2	1	2	1	2	1	1	1	1	1	1	1	1		2	2	2	2	1	2	2	2	2	1	2	1	1			0		0	0	0		1	0	1		1	0		0.333333	0
	2	1	1	1	2	2	1	1	2	2	1	1	1	1	2	1	2		2	1	2	1	1	1	1	2	2	2	2	1	1			1		1	1	1		0	0	0		1	0
	2	2	1	2	1	2	1	1	1	1	1	1	2	2	2	2	2		2	2	2	2	2	1	1	2	1	1	2	1	2			0		0	1	0		0	1	0		1	1		0.444444	0
	2	2	1	1	2	2	2	2	2	2	1	1	1	1	2	2	1		2	2	2	1	1	1	2	1	2	2	2	1	1			0		1	1	1		0	1	0		1	0		0.555556	1
	2	2	1	1	2	2	2	2	2	2	1	1	1	2	2	1	1		2	2	2	1	1	1	2	1	2	2	2	1	1			0		1	1	1		0	1	0		1	0
	2	1	1	2	2	2	1	2	2	1	2	1	2	1	1	1	2		2	1	2	2	1	1	1	1	2	1	1	1	2			1		0	0	1		1	1	1		0	1		0.666667	1
	1	2	2	1	2	2	2	2	2	1	2	1	1	1	1	1	2		1	2	1	1	1	1	2	1	2	1	1	1	1			1		0	1	1		0	1	1		0	0		0.555556	1
	2	2	2	2	1	2	2	2	2	2	2	1	2	2	2	2	2		2	2	1	2	2	1	2	1	2	2	1	1	2			0		1	1	0		0	1	0		0	1		0.444444	0
	1	1	2	2	2	1	1	2	2	1	1	1	1	1	1	1	2		1	1	1	2	1	2	1	1	2	1	2	1	1			0		1	0	0		1	1	1		1	0		0.555556	1
	2	2	1	1	1	2	2	2	2	2	2	1	1	1	2	2	2		2	2	2	1	2	1	2	1	2	2	1	1	1			0		1	0	0		0	1	0		0	0		0.222222	0
	1	1	2	2	2	1	1	2	2	1	2	1	2	2	1	1	2		1	1	1	2	1	2	1	1	2	1	1	1	2			0		1	0	0		1	1	1		0	1		0.555556	1
	1	2	2	2	1	1	1	2	2	1	2	1	2	1	2	1	2		1	2	1	2	2	2	1	1	2	1	1	1	2			1		1	1	1		1	1	1		0	1
	2	1	1	1	1	2	1	2	2	2	1	1	2	1	2	1	2		2	1	2	1	2	1	1	1	2	2	2	1	2			1		1	0	0		1	1	0		1	1
	1	2	2	2	2	1	2	2	1	1	1	1	1	1	1	1	1		1	2	1	2	1	2	2	1	1	1	2	1	1			1		1	0	0		0	0	0		1	0		0.333333	0
	2	2	2	2	1	1	2	2	2	1	2	1	1	1	1	1	2		2	2	1	2	2	2	2	1	2	1	1	1	1			0		1	1	1		0	1	1		0	0		0.555556	1
	2	1	2	1	2	1	2	1	1	2	1	1	1	2	1	2	1		2	1	1	1	1	2	2	2	1	2	2	1	1			1		0	1	0		1	1	1		1	0
	2	2	2	2	1	1	1	2	2	1	2	1	1	2	2	1	1		2	2	1	2	2	2	1	1	2	1	1	1	1			0		1	1	1		1	1	1		0	0
	1	1	1	1	1	2	1	1	2	2	2	1	2	2	2	1	1		1	1	2	1	2	1	1	2	2	2	1	1	2			0		1	0	0		0	0	0		0	1
	2	1	2	1	1	1	1	2	1	1	1	1	1	2	1	1	2		2	1	1	1	2	2	1	1	1	1	2	1	1			1		0	0	1		1	0	0		1	0		0.444444	1
	1	1	1	2	2	2	2	2	1	1	1	1	2	2	2	2	2		1	1	2	2	1	1	2	1	1	1	2	1	2			0		0	0	1		0	0	0		1	1		0.333333	0
	1	1	1	2	2	1	1	1	2	2	1	1	2	2	1	1	1		1	1	2	2	1	2	1	2	2	2	2	1	2			0		0	0	0		0	0	0		1	1		0.222222	0
	2	1	2	1	2	2	1	2	1	2	1	1	2	1	2	1	2		2	1	1	1	1	1	1	1	1	2	2	1	2			1		0	1	1		1	0	1		1	1
	2	1	2	2	2	1	2	2	2	2	2	1	2	2	2	2	1		2	1	1	2	1	2	2	1	2	2	1	1	2			1		1	0	0		0	1	0		0	1		0.444444	1
	1	1	2	2	1	1	1	2	1	2	2	1	2	1	2	2	1		1	1	1	2	2	2	1	1	1	2	1	1	2			0		1	1	1		1	0	1		0	1		0.666667	1
	2	1	1	1	2	2	2	1	1	1	2	1	1	1	2	2	2		2	1	2	1	1	1	2	2	1	1	1	1	1			1		1	1	1		1	1	0		0	0		0.666667	0
	2	2	2	1	1	2	1	1	2	2	1	1	2	2	2	1	2		2	2	1	1	2	1	1	2	2	2	2	1	2			0		0	0	0		0	0	0		1	1
	1	2	2	1	1	2	1	2	2	2	1	1	2	1	1	1	2		1	2	1	1	2	1	1	1	2	2	2	1	2			1		0	0	0		1	1	0		1	1		0.555556	1
	1	2	2	2	2	1	2	1	1	2	2	1	1	1	2	2	2		1	2	1	2	1	2	2	2	1	2	1	1	1			1		1	0	0		1	1	1		0	0		0.555556	0
	1	2	1	2	1	1	1	1	1	2	2	1	2	1	2	1	2		1	2	2	2	2	2	1	2	1	2	1	1	2			1		0	1	1		0	1	1		0	1
																																															0.501425	0.589744	Average
																																															0.0264125	0.0797935	SEM
[truncated: 1 more columns]

## Sheet: CorrExp1NoDice
switching prob	Critical Trial
0.666667	1		> wilcox.test(Switch,Critical, paired=TRUE)
0.777778	1
				Wilcoxon signed rank test with continuity correction
0.777778	1
			data: Switch and Critical
			V = 206.5, p-value = 0.1881
			alternative hypothesis: true location shift is not equal to 0
			Warning message:
			In wilcox.test.default(Switch, Critical, paired = TRUE) :
0.444444	0		cannot compute exact p-value with ties
0.444444	0		>
			data: Critical and Switch
0.777778	1		V = 354.5, p-value = 0.1881
0.333333	1		alternative hypothesis: true location shift is not equal to 0
0.222222	1
0.333333	1
0.777778	0
0.555556	1
0.555556	1
0.222222	0
0.666667	1
0.777778	1
0.555556	0
0.444444	0
0.444444	1
0.555556	1
0.777778	1
0.333333	0
0.222222	0
0.555556	1
0.555556	1
0.555556	0
0.888889	1
0.666667	1
0.666667	1
0.666667	0
0.222222	0
0.777778	1
0.222222	1
0.666667	1
0.548822	0.666667	Average
0.0348489	0.0833333	SEM

## Sheet: IncorrExp1Dice
Correct or no	0	0	1	0	1	1	0	1	0	0	1	0	0	0	0	1
Correctness of	Response 1	2	3	4	5	6	7	8	9	10	11	12	13	14	15	16		Observed
Guess	Guess 1	2	3	4	5	6	7	8	9	10	11	12	13	14	15	16
Odd or event																		Odd Even sequences														Reversals													switching prob
	2	1	1	1	1	2	2	2	2	1	1	1	1	1	1			1	2	1	2	1	2	1	2	1	2	1	2	2		0		0	1	1		1	0	0		0	1		0.444444	1		> wilcox.test(Switch,Critical, paired=TRUE)
	1	1	1	1	1	1	1	2	2	1	1	1	1	1	2			2	2	1	2	1	1	2	2	1	2	1	2	2		1		0	1	0		0	0	0		0	1
																																																	Wilcoxon signed rank test with continuity correction
	2	1	2	1	2	1	2	2	1	2	1	2	1	1	2			1	2	2	2	2	1	1	2	2	1	1	1	2		0		1	0	1		1	1	0		1	0
																																																data: Switch and Critical
	1	2	1	1	1	2	1	1	1	1	1	1	2	2	1			2	1	1	2	1	2	2	1	2	2	1	2	1		0		0	1	1		1	0	1		0	0					V = 324, p-value = 0.001469
																																																alternative hypothesis: true location shift is not equal to 0
	1	2	2	2	2	1	1	1	2	1	1	1	2	1	2			2	1	2	1	2	1	2	1	1	2	1	2	1		0		0	1	1		1	1	0		0	0
	1	2	2	1	1	2	1	1	2	2	2	1	1	1	1			2	1	2	2	1	2	2	1	1	1	2	2	2		0		1	1	1		1	1	1		1	1		0.888889	0
	1	2	2	2	1	2	2	1	2	1	2	2	1	1	2			2	1	2	1	1	2	1	1	1	2	2	1	2		0		0	0	1		0	1	0		0	0					data: Critical and Switch
	1	2	2	1	2	1	2	1	2	2	1	1	2	1	2			2	1	2	2	2	1	1	1	1	1	1	2	1		0		1	0	1		0	1	1		0	0					V = 1002, p-value = 0.001469
	2	2	1	1	2	1	2	1	1	2	2	2	1	1	1			1	1	1	2	2	1	1	1	2	1	2	1	2		1		0	0	1		0	0	0		0	0		0.222222	0		alternative hypothesis: true location shift is not equal to 0
	1	1	1	2	1	2	2	1	2	2	2	1	1	1	1			2	2	1	1	1	2	1	1	1	1	2	2	2		1		1	0	1		0	1	1		1	1		0.777778	1
	1	1	2	1	2	2	2	1	2	2	1	1	2	2	2			2	2	2	2	2	2	1	1	1	1	1	2	1		1		1	0	0		0	1	1		0	0		0.444444	0
	2	1	1	1	2	1	2	2	1	2	1	1	2	2	2			1	2	1	2	2	1	1	2	2	1	1	2	1		0		0	0	1		1	1	0		0	0		0.333333	0
	2	1	1	1	2	2	2	2	2	1	2	2	1	1	1			1	2	1	2	2	2	1	2	1	2	2	1	2		0		0	0	0		1	0	0		0	0		0.111111	1
	2	1	2	2	2	2	2	1	1	2	1	1	2	2	2			1	2	2	1	2	2	1	1	2	1	1	2	1		0		0	1	0		0	0	0		0	0		0.111111	0
	1	1	1	2	1	2	2	2	2	2	2	2	1	2	1			2	2	1	1	1	2	1	2	1	1	2	1	2		1		1	0	1		1	0	1		0	0
	1	2	2	1	1	2	1	1	2	2	2	2	1	1	2			2	1	2	2	1	2	2	1	1	1	2	1	2		0		1	1	1		1	1	1		0	0
	2	2	2	2	1	1	2	2	1	2	2	2	2	2	2			1	1	2	1	1	1	1	2	2	1	2	1	1		1		0	0	0		1	1	0		0	1		0.444444	1
	1	2	2	1	2	2	1	1	2	2	1	2	2	2	2			2	1	2	2	2	2	2	1	1	1	1	1	1		0		1	0	0		1	1	1		1	1		0.666667	1
	2	2	2	2	2	2	2	2	1	1	1	1	1	1	1			1	1	2	1	2	2	1	2	2	2	1	2	2		1		0	1	0		1	1	1		0	1		0.666667	1
	2	1	1	2	2	1	1	1	1	2	1	2	2	1	2			1	2	1	1	2	1	2	1	2	1	1	1	1		0		1	1	1		1	0	0		1	1		0.666667
	2	2	2	2	1	1	2	2	2	2	2	2	1	2	2			1	1	2	1	1	1	1	2	1	1	2	1	2		1		0	0	0		1	0	1		0	0		0.333333	1
	1	1	1	1	1	2	2	2	1	1	1	2	2	2	2			2	2	1	2	1	2	1	2	2	2	1	1	1		1		0	1	1		1	1	1		1	1		0.888889	1
	1	2	2	1	2	1	1	2	2	2	2	1	2	2	2			2	1	2	2	2	1	2	2	1	1	2	2	1		0		1	0	1		0	0	1		1	0		0.444444	1
	1	1	1	1	1	2	1	1	1	1	1	2	2	2	2			2	2	1	2	1	2	2	1	2	2	1	1	1		1		0	1	1		1	0	1		1	1		0.777778	1
	1	1	2	2	2	2	2	1	1	2	2	2	1	2	2			2	2	2	1	2	2	1	1	2	1	2	1	2		1		0	1	0		0	0	0		0	0		0.222222	1
	1	2	1	2	2	2	1	2	1	1	1	2	2	2	2			2	1	1	1	2	2	2	2	2	2	1	1	1		0		1	1	0		0	1	1		1	1		0.666667	1
	1	1	1	2	2	2	2	1	2	2	2	2	2	2	2			2	2	1	1	2	2	1	1	1	1	2	1	1		1		1	1	0		0	1	1		0	1		0.666667	1
	2	1	1	2	1	2	1	1	2	1	1	1	1	1	1			1	2	1	1	1	2	2	1	1	2	1	2	2		0		1	0	1		1	1	0		0	1		0.555556	0
	1	1	1	1	1	1	2	1	2	2	1	1	2	1	1			2	2	1	2	1	1	1	1	1	1	1	2	1		1		0	1	0		0	1	1		0	0		0.444444	1
	2	1	2	2	2	2	1	1	1	1	1	2	2	2	2			1	2	2	1	2	2	2	1	2	2	1	1	1		0		0	1	0		1	0	1		1	1		0.555556	0
	1	1	1	1	1	1	2	2	2	1	1	1	1	1	1			2	2	1	2	1	1	1	2	1	2	1	2	2		1		0	1	0		1	0	0		0	1		0.444444	1
	2	1	1	2	2	1	2	2	2	1	1	1	1	1	1			1	2	1	1	2	1	1	2	1	2	1	2	2		0		1	1	1		1	0	0		0	1		0.555556	1
	2	2	1	2	2	2	1	1	2	2	2	1	2	2	2			1	1	1	1	2	2	2	1	1	1	2	2	1		1		1	1	0		1	1	1		1	0		0.777778	0
	1	2	1	2	1	1	1	1	1	2	1	2	1	1	1			2	1	1	1	1	1	2	1	2	1	1	1	2		0		1	0	0		1	0	0		1	0		0.333333	1
	1	2	2	1	1	2	1	1	1	2	1	2	1	1	1			2	1	2	2	1	2	2	1	2	1	1	1	2		0		1	1	1		1	0	0		1	0		0.555556	1
	1	1	2	1	1	2	2	2	1	1	1	2	2	2	1			2	2	2	2	1	2	1	2	2	2	1	1	1		1		1	1	1		1	1	1		1	1
	1	2	2	1	1	1	2	2	2	2	1	2	1	2	1			2	1	2	2	1	1	1	2	1	1	1	1	2		0		1	1	0		1	0	1		1	0
	2	2	2	2	2	1	2	2	1	1	1	2	2	2	2			1	1	2	1	2	1	1	2	2	2	1	1	1		1		0	1	1		1	1	1		1	1		0.888889	1
	2	2	1	2	1	1	1	2	1	2	1	2	1	1	2			1	1	1	1	1	1	2	2	2	1	1	1	2		1		1	0	0		0	1	0		1	0
	1	1	1	1	1	1	2	2	1	1	1	1	1	1	1			2	2	1	2	1	1	1	2	2	2	1	2	2		1		0	1	0		1	1	1		0	1		0.666667	1
	1	1	2	1	1	1	2	1	1	2	2	2	1	1	2			2	2	2	2	1	1	1	1	2	1	2	1	2		1		1	1	0		0	0	0		0	0
	2	2	2	1	2	1	1	1	2	1	1	1	1	1	1			1	1	2	2	2	1	2	1	1	2	1	2	2		1		1	0	1		1	1	0		0	1		0.666667	1
	1	1	1	1	2	1	1	1	1	2	2	1	1	2	1			2	2	1	2	2	1	2	1	2	1	2	2	2		1		0	0	1		1	0	0		1	1
	2	2	2	1	2	2	1	2	2	1	2	1	2	2	2			1	1	2	2	2	2	2	2	1	2	2	2	1		1		1	0	0		0	0	0		1	0		0.333333	1
	2	2	2	1	2	2	1	1	1	2	1	1	1	1	1			1	1	2	2	2	2	2	1	2	1	1	2	2		1		1	0	0		1	0	0		0	1		0.444444	1
	1	1	1	2	1	1	1	2	2	2	1	2	2	2	2			2	2	1	1	1	1	2	2	1	1	1	1	1		1		1	0	0		0	0	1		1	1		0.555556	0
	1	1	1	1	2	2	1	2	1	1	1	1	2	2	2			2	2	1	2	2	2	2	2	2	2	1	2	1		1		0	0	0		0	1	1		0	0		0.333333	1
	2	2	2	2	2	2	1	1	2	2	2	1	1	1	1			1	1	2	1	2	2	2	1	1	1	2	2	2		1		0	1	0		1	1	1		1	1		0.777778	1
	2	1	1	1	1	2	1	2	2	1	2	2	1	2	1			1	2	1	2	1	2	2	2	1	2	2	1	2		0		0	1	1		0	0	0		0	0
	1	2	1	1	1	1	2	2	2	2	1	1	1	1	1			2	1	1	2	1	1	1	2	1	1	1	2	2		0		0	1	0		1	0	1		0	1		0.444444	1
	2	2	2	2	1	1	1	1	1	2	2	2	1	2	2			1	1	2	1	1	1	2	1	2	1	2	1	2		1		0	0	0		1	0	0		0	0		0.222222	1
	1	1	2	1	2	2	2	1	2	2	2	1	1	2	2			2	2	2	2	2	2	1	1	1	1	2	2	2		1		1	0	0		0	1	1		1	1		0.666667	1
	2	2	2	2	2	1	1	2	2	2	2	2	1	1	1			1	1	2	1	2	1	2	2	1	1	2	1	2		1		0	1	1		0	0	1		0	0		0.444444	1
	1	1	1	2	2	1	2	1	2	1	2	2	2	2	2			2	2	1	1	2	1	1	1	1	2	2	1	1		1		1	1	1		0	1	0		0	1		0.666667	1
	1	1	1	1	1	2	1	1	2	2	2	1	1	1	1			2	2	1	2	1	2	2	1	1	1	2	2	2		1		0	1	1		1	1	1		1	1		0.888889	1
	1	1	1	2	2	2	1	1	1	2	1	1	1	1	2			2	2	1	1	2	2	2	1	2	1	1	2	2		1		1	1	0		1	0	0		0	1
	1	1	1	2	2	1	2	1	2	1	2	1	2	2	2			2	2	1	1	2	1	1	1	1	2	2	2	1		1		1	1	1		0	1	0		1	0		0.666667	1
	2	2	1	1	1	2	2	1	2	2	2	2	1	1	2			1	1	1	2	1	2	1	1	1	1	2	1	2		1		0	1	1		0	1	1		0	0
	1	1	1	1	1	2	1	2	2	2	2	2	2	1	1			2	2	1	2	1	2	2	2	1	1	2	1	1		1		0	1	1		0	0	1		0	1		0.555556	0
	2	2	2	2	2	1	2	2	1	2	1	1	2	2	2			1	1	2	1	2	1	1	2	2	1	1	2	1		1		0	1	1		1	1	0		0	0		0.555556	0
	1	1	1	1	2	2	1	2	2	1	2	2	2	2	2			2	2	1	2	2	2	2	2	1	2	2	1	1		1		0	0	0		0	0	0		0	1		0.222222	1
	2	1	2	2	1	1	2	1	2	1	1	1	1	1	2			1	2	2	1	1	1	1	1	1	2	1	2	2		0		0	0	0		0	1	0		0	1
	2	2	2	2	1	1	2	2	1	1	2	2	1	2	2			1	1	2	1	1	1	1	2	2	2	2	1	2		1		0	0	0		1	1	1		0	0		0.444444	1
	2	2	1	1	2	2	1	2	2	2	1	1	2	1	1			1	1	1	2	2	2	2	2	1	1	1	2	1		1		0	0	0		0	0	1		0	0		0.222222	0
	1	2	1	2	1	2	1	1	2	1	2	1	2	1	2			2	1	1	1	1	2	2	1	1	2	2	2	1		0		1	0	1		1	1	0		1	0
	2	1	2	2	1	2	2	1	2	1	2	2	2	1	2			1	2	2	1	1	2	1	1	1	2	2	1	1		0		0	0	1		0	1	0		0	1
	1	2	2	1	1	2	2	1	1	2	2	2	2	1	1			2	1	2	2	1	2	1	1	2	1	2	1	1		0		1	1	1		0	0	0		0	1		0.444444	1
	1	2	1	2	2	2	1	1	2	1	1	2	2	2	2			2	1	1	1	2	2	2	1	1	2	1	1	1		0		1	1	0		1	1	0		1	1		0.666667	1
	1	1	1	1	1	2	2	1	2	1	2	2	2	2	2			2	2	1	2	1	2	1	1	1	2	2	1	1		1		0	1	1		0	1	0		0	1		0.555556	1
	1	2	2	2	2	2	1	1	1	2	1	2	2	2	2			2	1	2	1	2	2	2	1	2	1	1	1	1		0		0	1	0		1	0	0		1	1		0.444444	0
	1	1	2	1	1	1	2	1	2	2	2	1	1	2	1			2	2	2	2	1	1	1	1	1	1	2	2	2		1		1	1	0		0	1	1		1	1
	2	2	2	1	1	2	1	1	2	2	2	1	2	2	2			1	1	2	2	1	2	2	1	1	1	2	2	1		1		1	1	1		1	1	1		1	0		0.888889	1
																																													0.532051	0.745098	Average
																																													0.0288403	0.0616323	SEM

## Sheet: IncorrExp1NoDice
switching prob	Critical trial
0.333333	0
			wilcox.test(Switch,Critical, paired=TRUE)
0.555556	1
				Wilcoxon signed rank test with continuity correction
0.444444	0
			data: Switch and Critical
0.444444	0		V = 133.5, p-value = 0.2942
			alternative hypothesis: true location shift is not equal to 0
0.222222	1
0.444444	0
			data: Critical and Switch
			V = 76.5, p-value = 0.2942
			alternative hypothesis: true location shift is not equal to 0
0.555556	1
0.666667	1
0.666667	0
1	1
0.555556	0
0.444444	0
0.333333	1
0.555556	0
0.222222	0
0.555556	0
0.555556	0
0.222222	1
0.555556	0
0.333333	0
0.777778	0
0.497354	0.333333	Average
0.0417286	0.105409	SEM
