# Supplementary material for: Losses and External Outcomes Interact to Produce the Gambler’s Fallacy
Source: PLoS One. 2017 Jan 26;12(1):e0170057. doi: 10.1371/journal.pone.0170057 (PMC5268496; doi:10.1371/journal.pone.0170057)
Supplement: S3 File — (XLSX) [file pone.0170057.s003.xlsx]

## Sheet: Original Data
V2	V3	V4	V5	V7	V8	V9	V10	Q761	Q763	Q618	Q619	Q621	Q315	Q313	Q181	Q573_1	Q186	Q182	Q435	Q183	Q574_1	Q189	Q192	Q436	Q193	Q575_1	Q195	Q198	Q437	Q199	Q576_1	Q201	Q204	Q438	Q205	Q577_1	Q207	Q210	Q439	Q211	Q578_1	Q213	Q216	Q440	Q217	Q579_1	Q219	Q225	Q441
ResponseSet	Name	ExternalDataReference	EmailAddress	Status	StartDate	EndDate	Finished	IMPORTANT NOTE TO mTURK / PARTICIPANTS: THIS EXPERIMENT IN WHICH YOU GUESS THE OUTCOME OF DICE / THROW...	Thank you. Press the NEXT button to move to the consent form.	Â Project Title: Visual Adaptation, Selective / Attention, and Shape Coding: an integrative investigati...	I have read the consent form above and I...	Thank you. Press the NEXT button to move to the instructions for the experiment.	IMPORTANT NOTE TO mTURK PARTICIPANTS: THIS EXPERIMENT IN WHICH YOU GUESS THE OUTCOME OF DICE THROWS...	In this study, you will be asked to do three things when you / see each image of a pair of dice: 1) de...	What do you guess the next sum will be?	Slide the bar to indicate your confidence that your guess is right.-Percent confidence	You guessed this sum would be odd. Was your guess correct?	You guessed this sum would be even. Was your guess correct?	Running Tally (1=CORRECT, 0=INCORRECT; current trial underlined):1	What do you guess the next sum will be?	Slide the bar to indicate your confidence that your guess is right.-Percent confidence	You guessed this sum would be even. Was your guess correct?	You guessed this sum would be odd. Was your guess correct?	Running Tally (1=CORRECT, 0=INCORRECT; current trial underlined): / 11	What do you guess the next sum will be?	Slide the bar to indicate your confidence that your guess is right.-Percent confidence	You guessed this sum would be even. Was your guess correct?	You guessed this sum would be odd. Was your guess correct?	Running Tally (1=CORRECT, 0=INCORRECT; current trial underlined): / 110	What do you guess the next sum will be?	Slide the bar to indicate your confidence that your guess is right.-Percent confidence	You guessed this sum would be even. Was your guess correct?	You guessed this sum would be odd. Was your guess correct?	Running Tally (1=CORRECT, 0=INCORRECT; current trial underlined): / 1101	What do you guess the next sum will be?	Slide the bar to indicate your confidence that your guess is right.-Percent confidence	You guessed this sum would be even. Was your guess correct?	You guessed this sum would be odd. Was your guess correct?	Running Tally (1=CORRECT, 0=INCORRECT; current trial underlined): / 11010	What do you guess the next sum will be?	Slide the bar to indicate your confidence that your guess is right.-Percent confidence	You guessed this sum would be even. Was your guess correct?	You guessed this sum would be odd. Was your guess correct?	Running Tally (1=CORRECT, 0=INCORRECT; current trial underlined): / 110100	What do you guess the next sum will be?	Slide the bar to indicate your confidence that your guess is right.-Percent confidence	You guessed this sum would be even. Was your guess correct?	You guessed this sum would be odd. Was your guess correct?	Running Tally (1=CORRECT, 0=INCORRECT; current trial underlined): / 1101001
Default Response Set	Anonymous			0	2013-10-17 08:26:02	2013-10-17 08:40:07	1	1	1	1	1	1	1	1	1	16.7	1		1	1	39.3		1	1	2	56.6	2		1	2	48.8	1		1	2	51.2	2		1	1	49.4		2	1	2	49.9	1		1
Default Response Set	Anonymous			0	2013-10-17 08:26:47	2013-10-17 08:40:44	1	1	1	1	1	1	1	1	2	50.1		1	1	2	50.1	1		1	2	50.1	2		1	2	50.1	1		1	2	50.1	2		1	2	50.1	2		1	2	50.1	1		1
Default Response Set	Anonymous			0	2013-10-17 08:26:12	2013-10-17 08:41:27	1	1	1	1	1	1	1	1	2	50.3		1	1	2	60.5	1		1	1	75.1		2	1	1	80.5		1	1	2	50	2		1	2	42.3	2		1	1	81		1	1
Default Response Set	Anonymous			0	2013-10-17 08:26:07	2013-10-17 08:41:35	1	1	1	1	1	1	1	1	1	50.4	1		1	1	34.7		1	1	2	44.2	2		1	2	57.6	1		1	2	38.6	2		1	1	50.1		2	1	1	61.2		1	1
Default Response Set	Anonymous			0	2013-10-17 08:28:05	2013-10-17 08:42:05	1	1	1	1	1	1	1	1	2	48.3		1	1	2	52.2	1		1	2	49.4	2		1	1	50.9		1	1	1	46.8		2	1	2	49.6	2		1	2	50.6	1		1
Default Response Set	Anonymous			0	2013-10-17 08:26:32	2013-10-17 08:42:14	1	1	1	1	1	1	1	1	1	37.5	1		1	1	49.9		1	1	1	45.2		2	1	1	46.5		1	1	1	47		2	1	1	49.6		2	1	1	49.1		1	1
Default Response Set	Anonymous			0	2013-10-17 08:28:35	2013-10-17 08:42:32	1	1	1	1	1	1	1	1	1	77.3	1		1	1	47		1	1	2	28.4	2		1	1	35.4		1	1	1	48.3		2	1	1	44.2		2	1	1	40.3		1	1
Default Response Set	Anonymous			0	2013-10-17 08:28:56	2013-10-17 08:42:41	1	1	1	1	1	1	1	1	1	50.9	1		1	1	49.4		1	1	2	64.9	2		1	2	72.1	1		1	2	64.1	2		1	2	57.9	2		1	2	50.1	2		1
Default Response Set	Anonymous			0	2013-10-17 08:26:44	2013-10-17 08:42:54	1	1	1	1	1	1	1	1	2	50.1		1	1	2	56.6	1		1	2	70.4	2		1	1	23.9		1	1	2	13.1	2		1	1	8.5		2	1	2	28.5	1		1
Default Response Set	Anonymous			0	2013-10-17 08:30:03	2013-10-17 08:43:11	1	1	1	1	1	1	1	1	1	9.6	1		1	1	10.3		1	1	2	16.3	2		1	1	18.1		1	1	2	10.9	2		1	1	13.7		2	1	2	6.5	1		1
Default Response Set	Anonymous			0	2013-10-17 08:25:15	2013-10-17 08:43:34	1	1	1	1	1	1	1	1	2	60.4		1	1	1	60.2		1	1	1	60.2		2	1	1	59.6		1	1	1	59.9		2	1	1	53.2		2	1	1	51.2		1	1
Default Response Set	Anonymous			0	2013-10-17 08:27:04	2013-10-17 08:43:37	1	1	1	1	1	1	1	1	1	50	1		1	1	50		1	1	1	60		2	1	1	50		1	1	1	60		2	1	1	50		2	1	2	50	1		1
Default Response Set	Anonymous			0	2013-10-17 08:26:20	2013-10-17 08:43:46	1	1	1	1	1	1	1	1	1	0	1		1	1	25.7		1	1	2	20.8	2		1	2	25.5	1		1	1	25.2		2	1	1	20.1		2	1	1	19.5		1	1
Default Response Set	Anonymous			0	2013-10-17 08:27:34	2013-10-17 08:43:49	1	1	1	1	1	1	1	1	1	50.1	1		1	1	49.9		1	1	1	49.9		2	1	1	49.9		1	1	1	50.1		2	1	1	49.9		2	1	1	49.9		1	1
Default Response Set	Anonymous			0	2013-10-17 08:29:19	2013-10-17 08:44:10	1	1	1	1	1	1	1	1	1	50.9	1		1	1	29.3		1	1	2	19.8	2		1	2	40.4	1		1	2	49.4	2		1	1	50.1		2	1	1	70.7		1	1
Default Response Set	Anonymous			0	2013-10-17 08:26:46	2013-10-17 08:44:33	1	1	1	1	1	1	1	1	1	40.6	1		1	2	33.2	1		1	1	36.8		2	1	2	22.6	1		1	1	38.3		2	1	2	37.3	2		1	2	36	1		1
Default Response Set	Anonymous			0	2013-10-17 08:29:01	2013-10-17 08:45:33	1	1	1	1	1	1	1	1	1	50.4	1		1	2	60.2	1		1	2	50.4	2		1	2	60.7	1		1	1	60.7		2	1	1	65.6		2	1	1	72.5		1	1
Default Response Set	Anonymous			0	2013-10-17 08:30:33	2013-10-17 08:45:36	1	1	1	1	1	1	1	1	1	60.8	1		1	1	56.9		1	1	2	71	2		1	2	57.7	1		1	2	59.7	2		1	2	60.8	2		1	1	62.8		1	1
Default Response Set	Anonymous			0	2013-10-17 08:29:16	2013-10-17 08:45:49	1	1	1	1	1	1	1	1	2	23.9		1	1	1	32.1		1	1	2	20.8	2		1	2	24.4	1		1	2	16.7	2		1	2	14.4	2		1	2	28.7	1		1
Default Response Set	Anonymous			0	2013-10-17 08:26:08	2013-10-17 08:45:50	1	1	1	1	1	1	1	1	2	90.5		1	1	2	90	1		1	2	91.3	2		1	2	91.3	1		1	2	88.7	2		1	1	90.3		2	1	2	81	1		1
Default Response Set	Anonymous			0	2013-10-17 08:28:08	2013-10-17 08:46:01	1	1	1	1	1	1	1	1	2	55		1	1	2	60	1		1	1	45		2	1	1	30		1	1	1	55		2	1	2	65	2		1	1	30		1	1
Default Response Set	Anonymous			0	2013-10-17 08:26:26	2013-10-17 08:46:12	1	1	1	1	1	1	1	1	2	81		1	1	2	71	1		1	1	90.2		2	1	1	70.2		1	1	1	70.4		2	1	2	91.8	2		1	2	69.9	1		1
Default Response Set	Anonymous			0	2013-10-17 08:28:11	2013-10-17 08:46:35	1	1	1	1	1	1	1	1	2	50.1		1	1	2	50.1	1		1	2	49.9	2		1	2	49.9	1		1	2	49.9	2		1	2	50.1	2		1	2	49.9	1		1
Default Response Set	Anonymous			0	2013-10-17 08:31:33	2013-10-17 08:46:37	1	1	1	1	1	1	1	1	1	50.5	1		1	1	49.7		1	1	1	50		2	1	1	50.5		1	1	1	50.3		2	1	1	49.7		2	1	1	50.3		1	1
Default Response Set	Anonymous			0	2013-10-17 08:30:25	2013-10-17 08:46:40	1	1	1	1	1	1	1	1	1	49.7	1		1	2	49.7	1		1	2	49.5	2		1	2	50.5	1		1	1	49.2		2	1	1	50.5		2	1	1	49.2		1	1
Default Response Set	Anonymous			0	2013-10-17 08:29:56	2013-10-17 08:46:50	1	1	1	1	1	1	1	1	1	49.9	1		1	1	19.3		1	1	1	10.3		2	1	2	5.9	1		1	1	2.8		2	1	1	0		2	1	2	9.5	1		1
Default Response Set	Anonymous			0	2013-10-17 08:29:35	2013-10-17 08:47:05	1	1	1	1	1	1	1	1	1	50	1		1	1	50		1	1	2	50	2		1	2	50	1		1	1	50		2	1	2	50	2		1	2	50	1		1
Default Response Set	Anonymous			0	2013-10-17 08:30:17	2013-10-17 08:47:20	1	1	1	1	1	1	1	1	2	20.3		1	1	2	18.3	1		1	1	30.6		2	1	1	29.8		1	1	2	49.6	2		1	2	19	2		1	2	29.6	1		1
Default Response Set	Anonymous			0	2013-10-17 08:26:46	2013-10-17 08:47:39	1	1	1	1	1	1	1	1	1	49.4	1		1	1	50.1		1	1	2	50.4	2		1	2	60.9	1		1	2	49.6	2		1	1	59.6		2	1	2	60.4	1		1
Default Response Set	Anonymous			0	2013-10-17 08:29:42	2013-10-17 08:47:40	1	1	1	1	1	1	1	1	1	75.8	1		1	2	93.1	1		1	2	96.9	2		1	1	93.3		1	1	2	98.2	2		1	1	99.2		2	1	2	93.3	1		1
Default Response Set	Anonymous			0	2013-10-17 08:32:32	2013-10-17 08:48:01	1	1	1	1	1	1	1	1	1	49.6	1		1	2	49.6	1		1	1	49.9		2	1	2	50.9	1		1	1	49.9		2	1	2	50.4	2		1	1	49.9		1	1
Default Response Set	Anonymous			0	2013-10-17 08:26:30	2013-10-17 08:48:03	1	1	1	1	1	1	1	1	2	50.1		2	1	1	50.1		1	1	1	50.1		2	1	1	49.1		1	1	1	50.1		2	1	1	49.6		2	1	1	49.9		1	1
Default Response Set	Anonymous			0	2013-10-17 08:25:59	2013-10-17 08:49:13	1	1	1	1	1	1	1	1	1	33.2	1		1	1	37.5		1	1	2	49.6	2		1	1	36.3		1	1	1	32.4		2	1	1	36.5		2	1	1	31.4		1	1
Default Response Set	Anonymous			0	2013-10-17 08:29:39	2013-10-17 08:50:19	1	1	1	1	1	1	1	1	2	10.1		1	1	1	10.6		1	1	1	8.8		2	1	1	10.3		1	1	2	9.8	2		1	2	11.1	2		1	1	10.3		1	1
Default Response Set	Anonymous			0	2013-10-17 08:29:26	2013-10-17 08:50:34	1	1	1	1	1	1	1	1	1	39.5	1		1	1	48.5		1	1	1	49.7		2	1	1	49.7		1	1	1	49.7		2	1	1	34.9		2	1	1	35.4		1	1
Default Response Set	Anonymous			0	2013-10-17 08:36:18	2013-10-17 08:51:04	1	1	1	1	1	1	1	1	2	49.9		1	1	2	50.9	1		1	1	65.6		2	1	2	48.1	1		1	2	44.2	2		1	2	48.8	2		1	1	26.6		1	1
Default Response Set	Anonymous			0	2013-10-17 08:25:57	2013-10-17 08:51:46	1	1	1	1	1	1	1	1	2	66.3		1	1	1	70.7		1	1	2	62.2	2		1	1	73		1	1	2	67.4	2		1	1	66.8		2	1	2	58.6	1		1
Default Response Set	Anonymous			0	2013-10-17 08:29:19	2013-10-17 08:52:11	1	1	1	1	1	1	1	1	1	56.3	1		1	1	60.2		1	1	1	66.8		2	1	1	54		1	1	2	58.1	2		1	2	52.2	2		1	1	47.8		1	1
Default Response Set	Anonymous			0	2013-10-17 08:31:35	2013-10-17 08:52:39	1	1	1	1	1	1	1	1	2	50.3		1	1	2	75.6	1		1	2	55.1	2		1	1	85.6		1	1	2	85.9	2		1	2	64.9	2		1	2	91.3	1		1
Default Response Set	Anonymous			0	2013-10-17 08:29:00	2013-10-17 08:53:15	1	1	1	1	1	1	1	1	1	49.9	1		1	1	49.9		1	1	1	59.7		2	1	2	50.1	1		1	1	49.4		2	1	1	50.4		2	1	2	29.5	1		1
Default Response Set	Anonymous			0	2013-10-17 08:26:47	2013-10-17 08:53:29	1	1	1	1	1	1	1	1	1	64	1		1	2	63.2	1		1	1	69.9		2	1	1	91		1	1	2	48.8	2		1	1	64		2	1	2	68.9	1		1
Default Response Set	Anonymous			0	2013-10-17 08:29:52	2013-10-17 08:54:23	1	1	1	1	1	1	1	1	2	56.3		1	1	2	55.2	1		1	2	56.5	2		1	1	56.3		1	1	1	60.9		2	1	2	54.2	2		1	1	56		1	1
Default Response Set	Anonymous			0	2013-10-17 08:28:31	2013-10-17 08:54:24	1	1	1	1	1	1	1	1	1	72	1		1	1	80		1	1	2	81	2		1	2	81.2	1		1	1	91.5		2	1	1	50.9		2	1	2	70.4	1		1
Default Response Set	Anonymous			0	2013-10-17 08:27:10	2013-10-17 08:54:52	1	1	1	1	1	1	1	1	2	20.5		1	1	2	19.7	1		1	2	21.5	2		1	1	30.5		1	1	2	22.1	2		1	2	40	2		1	1	50.5		1	1
Default Response Set	Anonymous			0	2013-10-17 08:35:04	2013-10-17 08:54:54	1	1	1	1	1	1	1	1	2	22.4		1	1	1	15.2		1	1	2	21.1	2		1	1	24.4		1	1	2	45	2		1	1	35.5		2	1	2	23.9	1		1
Default Response Set	Anonymous			0	2013-10-17 08:33:18	2013-10-17 08:55:26	1	1	1	1	1	1	1	1	2	50.5		1	1	2	50.8	1		1	1	50.3		2	1	1	49.7		1	1	1	50		2	1	2	50.5	2		1	2	50.8	1		1
Default Response Set	Anonymous			0	2013-10-17 08:31:09	2013-10-17 08:55:31	1	1	1	1	1	1	1	1	1	40.5	1		1	1	51.8		1	1	2	50	2		1	2	49.5	1		1	1	50.3		2	1	2	40.3	2		1	1	30		1	1
Default Response Set	Anonymous			0	2013-10-17 08:29:58	2013-10-17 08:56:04	1	1	1	1	1	1	1	1	1	61.7	2		1	2	61	1		1	1	58.2		2	1	1	70.2		1	1	1	75.2		2	1	1	70.2		2	1	1	100		1	1
Default Response Set	Anonymous			0	2013-10-17 08:30:16	2013-10-17 08:56:17	1	1	1	1	1	1	1	1	1	100	1		1	1	99.7		1	1	1	100		1	1	2	100	1		1	2	100	2		1	2	100	2		1	2	99.2	1		1
Default Response Set	Anonymous			0	2013-10-17 08:30:11	2013-10-17 08:56:34	1	1	1	1	1	1	1	1	1	73.8	1		1	2	61.7	1		1	1	65		2	1	1	60.2		1	1	2	61.7	2		1	2	58.9	2		1	2	57.6	1		1
Default Response Set	Anonymous			0	2013-10-17 08:31:47	2013-10-17 08:57:16	1	1	1	1	1	1	1	1	1	38.7	1		1	2	40	1		1	1	50.8		2	1	2	29	1		1	2	49.5	2		1	1	81		1	1	2	69.7	1		1
Default Response Set	Anonymous			0	2013-10-17 08:31:28	2013-10-17 08:57:20	1	1	1	1	1	1	1	1	2	59.5		1	1	1	78.7		1	1	2	55.9	2		1	2	69.7	1		1	1	56.9		2	1	1	80.5		2	1	1	94.6		1	1
Default Response Set	Anonymous			0	2013-10-17 08:31:35	2013-10-17 08:57:25	1	1	1	1	1	1	1	1	1	92	1		1	1	90		1	1	1	91		2	1	1	90.5		1	1	1	90.8		2	1	1	91.5		2	1	1	100		1	1
Default Response Set	Anonymous			0	2013-10-17 08:32:03	2013-10-17 08:57:27	1	1	1	1	1	1	1	1	2	39.9		1	1	2	60.7	1		1	2	70.2	2		1	2	49.4	1		1	2	49.9	2		1	1	39.6		2	1	2	50.6	1		1
Default Response Set	Anonymous			0	2013-10-17 08:26:16	2013-10-17 08:57:47	1	1	1	1	1	1	1	1	1	70.4	1		1	2	71.5	1		1	1	55.3		1	1	1	70.7		1	1	2	81.5	2		1	1	57.3		2	1	1	63		1	1
Default Response Set	Anonymous			0	2013-10-17 08:26:44	2013-10-17 08:58:25	1	1	1	1	1	1	1	1	1	50.1	1		1	2	55	1		1	1	70.2		2	1	1	70.7		1	1	1	25.5		2	1	1	45		2	1	1	75.3		1	1
Default Response Set	Anonymous			0	2013-10-17 08:31:46	2013-10-17 08:58:26	1	1	1	1	1	1	1	1	2	52.2		1	1	2	55.3	1		1	1	58.4		2	1	1	60.7		1	1	2	57.1	2		1	1	62		2	1	2	56	1		1
Default Response Set	Anonymous			0	2013-10-17 08:28:47	2013-10-17 08:59:05	1	1	1	1	1	1	1	1	1	71.6	1		1	1	71.6		1	1	2	49.9	2		1	1	71.3		1	1	1	60		2	1	2	49.9	2		1	2	60.5	1		1
Default Response Set	Anonymous			0	2013-10-17 08:30:40	2013-10-17 09:01:05	1	1	1	1	1	1	1	1	2	50		1	1	2	69.5	1		1	2	90.3	2		1	2	59.7	1		1	2	70.5	2		1	2	90	2		1	2	49.5	1		1
Default Response Set	Anonymous			0	2013-10-17 08:29:30	2013-10-17 09:01:13	1	1	1	1	1	1	1	1	1	70.4	2		1	1	72		2	1	1	76.1		2	1	1	74.6		2	1	1	75.3		2	1	1	72.5		1	1	1	60.4		1	1
Default Response Set	Anonymous			0	2013-10-17 08:28:44	2013-10-17 09:01:30	1	1	1	1	1	1	1	1	1	50.4	1		1	1	60.9		1	1	2	70.2	2		1	1	91.5		1	1	1	100		2	1	2	40.1	2		1	1	50.1		1	1
Default Response Set	Anonymous			0	2013-10-17 08:27:59	2013-10-17 09:02:33	1	1	1	1	1	1	1	1	2	30.1		1	1	2	56.2	1		1	2	62.2	2		1	2	41.5	1		1	2	49.2	2		1	2	54.7	2		1	2	30.8	1		1
Default Response Set	Anonymous			0	2013-10-17 08:32:03	2013-10-17 09:03:22	1	1	1	1	1	1	1	1	2	59.4		1	1	2	62	1		1	2	80.7	2		1	1	73.5		1	1	2	60.4	2		1	2	71	2		1	1	77.1		1	1
Default Response Set	Anonymous			0	2013-10-17 08:34:16	2013-10-17 09:03:42	1	1	1	1	1	1	1	1	1	70.7	1		1	1	81.2		1	1	2	70.4	2		1	1	50.1		1	1	1	80.7		2	1	2	90.8	2		1	1	59.9		1	1
Default Response Set	Anonymous			0	2013-10-17 08:34:20	2013-10-17 09:06:14	1	1	1	1	1	1	1	1	2	19		1	1	2	23.1	1		1	2	32.7	2		1	2	28.3	1		1	2	30.3	2		1	2	24.4	2		1	2	29.6	1		1
Default Response Set	Anonymous			0	2013-10-17 08:27:46	2013-10-17 09:07:37	1	1	1	1	1	1	1	1	2	100		1	1	2	100	1		1	1	100		2	1	1	100		1	1	2	100	2		1	2	100	2		1	2	100	1		1
Default Response Set	Anonymous			0	2013-10-17 08:32:09	2013-10-17 09:09:54	1	1	1	1	1	1	1	1	1	49.2	1		1	1	51.3		1	1	1	51.3		2	1	2	62.6	1		1	1	52.3		2	1	1	62.8		2	1	2	54.4	1		1
Default Response Set	Anonymous			0	2013-10-17 08:57:23	2013-10-17 09:11:28	1	1	1	1	1	1	1	1	2	83.5		1	1	2	76	1		1	1	52.1		2	1	2	62	1		1	2	25	2		1	1	51.6		2	1	2	43.2	1		1
Default Response Set	Anonymous			0	2013-10-17 08:32:14	2013-10-17 09:14:25	1	1	1	1	1	1	1	1	1	89.7	1		1	1	89.5		1	1	2	85.1	2		1	2	88.7	1		1	2	91.3	2		1	1	87.9		2	1	1	87.7		1	1
Default Response Set	Anonymous			0	2013-10-20 18:42:42	2013-10-20 19:03:40	1	1	1	1	1	1	1	1	1	50.4	1		1	1	51.9		1	1	1	54.2		2	1	1	69.4		1	1	1	69.4		2	1	1	69.7		2	1	1	79.7		1	1
Default Response Set	Anonymous			0	2013-10-20 18:45:31	2013-10-20 19:05:49	1	1	1	1	1	1	1	1	2	50		1	1	1	50		1	1	2	50	2		1	2	70	1		1	1	80.8		2	1	1	90		2	1	1	100		1	1
Default Response Set	Anonymous			0	2013-10-20 18:46:46	2013-10-20 19:07:32	1	1	1	1	1	1	1	1	2	50.1		1	1	2	48.1	1		1	2	48.1	2		1	1	49.1		1	1	1	49.6		2	1	2	50.1	2		1	1	48.8		1	1
Default Response Set	Anonymous			0	2013-10-20 18:56:18	2013-10-20 19:10:20	1	1	1	1	1	1	1	1	2	55		1	1	1	50		1	1	1	55		2	1	1	50		1	1	2	75	2		1	2	75	2		1	2	50	1		1
Default Response Set	Anonymous			0	2013-10-20 18:59:09	2013-10-20 19:14:39	1	1	1	1	1	1	1	1	1	70	1		1	2	60	1		1	2	55	2		1	1	60		1	1	1	60		2	1	2	70	2		1	2	48	1		1
Default Response Set	Anonymous			0	2013-10-20 18:54:20	2013-10-20 19:16:27	1	1	1	1	1	1	1	1	1	32.3	1		1	1	13.1		1	1	1	10.8		1	1	1	16.2		1	1	1	14.9		2	1	1	9.7		2	1	1	18.2		1	1
Default Response Set	Anonymous			0	2013-10-20 19:01:04	2013-10-20 19:18:51	1	1	1	1	1	1	1	1	1	53.7	1		1	2	63.5	1		1	2	56.3	2		1	2	64.8	1		1	2	54.8	2		1	2	66.3	2		1	2	79.4	1		1
Default Response Set	Anonymous			0	2013-10-20 19:05:50	2013-10-20 19:23:47	1	1	1	1	1	1	1	1	2	50		1	1	1	50		1	1	2	50	2		1	1	50		1	1	2	50	2		1	2	50	2		1	2	50	1		1
Default Response Set	Anonymous			0	2013-10-20 19:15:58	2013-10-20 19:39:22	1	1	1	1	1	1	1	1	2	42.6		1	1	2	38	1		1	1	37.2		2	1	1	10.3		1	1	2	19	2		1	2	21.8	2		1	2	50.5	1		1
Default Response Set	Anonymous			0	2013-10-20 19:28:00	2013-10-20 19:41:38	1	1	1	1	1	1	1	1	1	50.1	1		1	2	28.7	1		1	1	18.9		2	1	1	29.5		1	1	2	40.1	2		1	2	39.3	2		1	1	19.6		1	1
Default Response Set	Anonymous			0	2013-10-20 19:37:10	2013-10-20 20:03:17	1	1	1	1	1	1	1	1	2	50.4		1	1	2	63.2	1		1	2	70.2	2		1	2	19.3	1		1	2	30.9	2		1	1	42.7		2	1	2	11.8	1		1
Default Response Set	Anonymous			0	2013-10-20 19:47:48	2013-10-20 20:09:59	1	1	1	1	1	1	1	1	1	50.3	1		1	1	50		1	1	1	47.7		2	1	2	50	1		1	1	50.3		2	1	1	50		1	1	1	48.7		1	1
Default Response Set	Anonymous			0	2013-10-20 20:04:16	2013-10-20 20:23:10	1	1	1	1	1	1	1	1	2	50		1	1	2	55.1	1		1	1	48.2		2	1	1	74.4		1	1	2	44.4	2		1	2	38	2		1	2	51.5	1		1
Default Response Set	Anonymous			0	2013-10-20 20:12:12	2013-10-20 20:29:35	1	1	1	1	1	1	1	1	2	9.8		1	1	2	30.1	1		1	2	49.4	2		1	2	51.4	1		1	1	100		2	1	1	51.4		2	1	1	94.9		1	1
Default Response Set	Anonymous			0	2013-10-20 20:16:04	2013-10-20 20:30:19	1	1	1	1	1	1	1	1	1	45.5	1		1	2	60.2	1		1	1	44		2	1	1	49.9		1	1	1	68.4		2	1	2	91.3	2		1	2	95.4	1		1
Default Response Set	Anonymous			0	2013-10-20 20:06:57	2013-10-20 20:32:18	1	1	1	1	1	1	1	1	1	49.7	1		1	1	39.7		1	1	2	51.8	2		1	2	45.4	1		1	1	48.9		2	1	2	48.9	2		1	1	50.4		1	1
Default Response Set	Anonymous			0	2013-10-20 20:32:05	2013-10-20 20:49:41	1	1	1	1	1	1	1	1	2	60.3		1	1	1	70		1	1	1	69.7		2	1	1	70.3		1	1	2	80	2		1	2	60	2		1	2	69.7	1		1
Default Response Set	Anonymous			0	2013-10-20 20:36:01	2013-10-20 20:57:21	1	1	1	1	1	1	1	1	1	50.1	1		1	2	49.4	1		1	2	49.9	2		1	2	50.1	1		1	1	50.1		2	1	1	49.9		2	1	1	48.6		1	1
Default Response Set	Anonymous			0	2013-10-20 20:48:02	2013-10-20 21:06:40	1	1	1	1	1	1	1	1	2	54.9		1	1	2	54.9	1		1	2	54.9	2		1	2	55.1	1		1	2	55.1	2		1	2	54.9	2		1	2	55.1	1		1
Default Response Set	Anonymous			0	2013-10-20 21:03:02	2013-10-20 21:21:07	1	1	1	1	1	1	1	1	1	71	1		1	1	80.2		1	1	2	67.4	2		1	2	68.6	1		1	1	84.1		2	1	1	73		2	1	1	47.6		1	1
Default Response Set	Anonymous			0	2013-10-20 21:00:13	2013-10-20 21:35:25	1	1	1	1	1	1	1	1	1	34.7	1		1	1	40.9		1	1	2	34.2	2		1	2	40.4	1		1	2	37.8	2		1	1	52.6		2	1	1	33.9		1	1
Default Response Set	Anonymous			0	2013-10-20 21:17:58	2013-10-20 21:37:23	1	1	1	1	1	1	1	1	1	48.5	1		1	1	52.8		1	1	2	52.1	2		1	2	51.5	1		1	1	52.1		2	1	1	48.5		2	1	1	48.5		1	1
Default Response Set	Anonymous			0	2013-10-20 21:39:51	2013-10-20 21:56:36	1	1	1	1	1	1	1	1	1	47.8	1		1	2	78.4	1		1	2	63.2	2		1	2	80.5	1		1	2	63.2	2		1	1	60.9		2	1	1	79.4		1	1
Default Response Set	Anonymous			0	2013-10-20 21:51:06	2013-10-20 22:10:29	1	1	1	1	1	1	1	1	1	80.2	1		1	1	71		1	1	2	70.4	2		1	2	53.2	1		1	2	62.7	2		1	2	61.4	2		1	2	64.3	1		1
Default Response Set	Anonymous			0	2013-10-20 21:54:24	2013-10-20 22:17:23	1	1	1	1	1	1	1	1	2	51.5		1	1	2	45.9	1		1	1	50.8		2	1	1	49		1	1	2	48	2		1	2	51.8	2		1	2	46.7	1		1
Default Response Set	Anonymous			0	2013-10-20 22:42:23	2013-10-20 22:57:56	1	1	1	1	1	1	1	1	1	60.2	1		1	2	59.9	1		1	2	70.7	2		1	2	61.4	1		1	1	78.4		2	1	1	89		2	1	2	50.1	1		1
Default Response Set	Anonymous			0	2013-10-20 23:15:29	2013-10-20 23:29:46	1	1	1	1	1	1	1	1	1	50.1	1		1	1	49.9		1	1	2	49.6	2		1	2	49.9	1		1	2	49.6	2		1	1	49.9		1	1	1	49.9		1	1
Default Response Set	Anonymous			0	2013-10-20 23:16:13	2013-10-20 23:32:53	1	1	1	1	1	1	1	1	2	60.2		1	1	2	70.7	1		1	2	70.2	2		1	2	60.2	1		1	2	80.5	2		1	2	71	2		1	2	60.4	1		1
Default Response Set	Anonymous			0	2013-10-20 23:42:48	2013-10-21 00:02:22	1	1	1	1	1	1	1	1	2	60.5		1	1	1	50.8		1	1	1	35.6		2	1	1	75.4		1	1	2	90.5	2		1	2	75.4	2		1	2	98.7	1		1
Default Response Set	Anonymous			0	2013-10-21 02:35:48	2013-10-21 02:55:51	1	1	1	1	1	1	1	1	1	80.8	2		1	1	90.3		1	1	2	50.5	2		1	2	100	1		1	2	50	2		1	2	100	2		1	2	100	1		1
Default Response Set	Anonymous			0	2013-10-21 03:21:23	2013-10-21 03:32:40	1	1	1	1	1	1	1	1	2	50		1	1	2	50	1		1	1	50		2	1	2	49.7	1		1	2	50	2		1	1	49.7		2	1	2	50.5	1		1
[truncated: 229 more columns]

## Sheet: All Good Data
	V2	V3	V4	V5		V7	V8	V9		all values prior to incorrect run	all values prior to correct run		V10	Q761	Q763	Q618	Q619	Q621	Q315	Q313	Q181	Q573_1	Q186	Q182	Q435	Q183	Q574_1	Q189	Q192	Q436	Q193	Q575_1	Q195	Q198	Q437	Q199	Q576_1	Q201	Q204	Q438	Q205	Q577_1	Q207	Q210	Q439	Q211	Q578_1	Q213	Q216
	ResponseSet	Name	ExternalDataReference	EmailAddress		Status	StartDate	EndDate		variability of guesses	Variability of guesses before correct run	Variability of guesses	Finished	IMPORTANT NOTE TO mTURK / PARTICIPANTS: THIS EXPERIMENT IN WHICH YOU GUESS THE OUTCOME OF DICE / THROW...	Thank you. Press the NEXT button to move to the consent form.	Â Project Title: Visual Adaptation, Selective / Attention, and Shape Coding: an integrative investigati...	I have read the consent form above and I...	Thank you. Press the NEXT button to move to the instructions for the experiment.	IMPORTANT NOTE TO mTURK PARTICIPANTS: THIS EXPERIMENT IN WHICH YOU GUESS THE OUTCOME OF DICE THROWS...	In this study, you will be asked to do three things when you / see each image of a pair of dice: 1) de...	What do you guess the next sum will be?	Slide the bar to indicate your confidence that your guess is right.-Percent confidence	You guessed this sum would be odd. Was your guess correct?	You guessed this sum would be even. Was your guess correct?	Running Tally (1=CORRECT, 0=INCORRECT; current trial underlined):1	What do you guess the next sum will be?	Slide the bar to indicate your confidence that your guess is right.-Percent confidence	You guessed this sum would be even. Was your guess correct?	You guessed this sum would be odd. Was your guess correct?	Running Tally (1=CORRECT, 0=INCORRECT; current trial underlined): / 11	What do you guess the next sum will be?	Slide the bar to indicate your confidence that your guess is right.-Percent confidence	You guessed this sum would be even. Was your guess correct?	You guessed this sum would be odd. Was your guess correct?	Running Tally (1=CORRECT, 0=INCORRECT; current trial underlined): / 110	What do you guess the next sum will be?	Slide the bar to indicate your confidence that your guess is right.-Percent confidence	You guessed this sum would be even. Was your guess correct?	You guessed this sum would be odd. Was your guess correct?	Running Tally (1=CORRECT, 0=INCORRECT; current trial underlined): / 1101	What do you guess the next sum will be?	Slide the bar to indicate your confidence that your guess is right.-Percent confidence	You guessed this sum would be even. Was your guess correct?	You guessed this sum would be odd. Was your guess correct?	Running Tally (1=CORRECT, 0=INCORRECT; current trial underlined): / 11010	What do you guess the next sum will be?	Slide the bar to indicate your confidence that your guess is right.-Percent confidence	You guessed this sum would be even. Was your guess correct?	You guessed this sum would be odd. Was your guess correct?
	Default Response Set	Anonymous				0	2013-10-17 08:26:12	2013-10-17 08:41:27		0.527046	0.5	0.505781	1	1	1	1	1	1	1	1	2	50.3		1	1	2	60.5	1		1	1	75.1		2	1	1	80.5		1	1	2	50	2		1	2	42.3	2
	Default Response Set	Anonymous				0	2013-10-17 08:26:07	2013-10-17 08:41:35		0.527046	0.5	0.505781	1	1	1	1	1	1	1	1	1	50.4	1		1	1	34.7		1	1	2	44.2	2		1	2	57.6	1		1	2	38.6	2		1	1	50.1		2
	Default Response Set	Anonymous				0	2013-10-17 08:28:05	2013-10-17 08:42:05		0.333333	0.5	0.486607	1	1	1	1	1	1	1	1	2	48.3		1	1	2	52.2	1		1	2	49.4	2		1	1	50.9		1	1	1	46.8		2	1	2	49.6	2
	Default Response Set	Anonymous				0	2013-10-17 08:28:35	2013-10-17 08:42:32		0.527046	0.333333	0.461522	1	1	1	1	1	1	1	1	1	77.3	1		1	1	47		1	1	2	28.4	2		1	1	35.4		1	1	1	48.3		2	1	1	44.2		2
	Default Response Set	Anonymous				0	2013-10-17 08:28:56	2013-10-17 08:42:41		0.440959	0.440959	0.461522	1	1	1	1	1	1	1	1	1	50.9	1		1	1	49.4		1	1	2	64.9	2		1	2	72.1	1		1	2	64.1	2		1	2	57.9	2
	Default Response Set	Anonymous				0	2013-10-17 08:26:44	2013-10-17 08:42:54		0.527046	0.5	0.501056	1	1	1	1	1	1	1	1	2	50.1		1	1	2	56.6	1		1	2	70.4	2		1	1	23.9		1	1	2	13.1	2		1	1	8.5		2
	Default Response Set	Anonymous				0	2013-10-17 08:30:03	2013-10-17 08:43:11		0.440959	0.527046	0.49735	1	1	1	1	1	1	1	1	1	9.6	1		1	1	10.3		1	1	2	16.3	2		1	1	18.1		1	1	2	10.9	2		1	1	13.7		2
	Default Response Set	Anonymous				0	2013-10-17 08:25:15	2013-10-17 08:43:34		0.333333	0.333333	0.501056	1	1	1	1	1	1	1	1	2	60.4		1	1	1	60.2		1	1	1	60.2		2	1	1	59.6		1	1	1	59.9		2	1	1	53.2		2
	Default Response Set	Anonymous				0	2013-10-17 08:27:04	2013-10-17 08:43:37		0.5	0.5	0.49735	1	1	1	1	1	1	1	1	1	50	1		1	1	50		1	1	1	60		2	1	1	50		1	1	1	60		2	1	1	50		2
	Default Response Set	Anonymous				0	2013-10-17 08:26:20	2013-10-17 08:43:46		0.527046	0.440959	0.501056	1	1	1	1	1	1	1	1	1	0	1		1	1	25.7		1	1	2	20.8	2		1	2	25.5	1		1	1	25.2		2	1	1	20.1		2
	Default Response Set	Anonymous				0	2013-10-17 08:29:19	2013-10-17 08:44:10		0.527046	0.5	0.492545	1	1	1	1	1	1	1	1	1	50.9	1		1	1	29.3		1	1	2	19.8	2		1	2	40.4	1		1	2	49.4	2		1	1	50.1		2
	Default Response Set	Anonymous				0	2013-10-17 08:26:46	2013-10-17 08:44:33		0.440959	0.527046	0.505258	1	1	1	1	1	1	1	1	1	40.6	1		1	2	33.2	1		1	1	36.8		2	1	2	22.6	1		1	1	38.3		2	1	2	37.3	2
	Default Response Set	Anonymous				0	2013-10-17 08:29:01	2013-10-17 08:45:33		0.527046	0.527046	0.501056	1	1	1	1	1	1	1	1	1	50.4	1		1	2	60.2	1		1	2	50.4	2		1	2	60.7	1		1	1	60.7		2	1	1	65.6		2
	Default Response Set	Anonymous				0	2013-10-17 08:30:33	2013-10-17 08:45:36		0.5	0.5	0.501056	1	1	1	1	1	1	1	1	1	60.8	1		1	1	56.9		1	1	2	71	2		1	2	57.7	1		1	2	59.7	2		1	2	60.8	2
	Default Response Set	Anonymous				0	2013-10-17 08:29:16	2013-10-17 08:45:49		0.527046	0.333333	0.369989	1	1	1	1	1	1	1	1	2	23.9		1	1	1	32.1		1	1	2	20.8	2		1	2	24.4	1		1	2	16.7	2		1	2	14.4	2
	Default Response Set	Anonymous				0	2013-10-17 08:26:08	2013-10-17 08:45:50		0.527046	0.333333	0.479495	1	1	1	1	1	1	1	1	2	90.5		1	1	2	90	1		1	2	91.3	2		1	2	91.3	1		1	2	88.7	2		1	1	90.3		2
	Default Response Set	Anonymous				0	2013-10-17 08:28:08	2013-10-17 08:46:01		0.527046	0.527046	0.505258	1	1	1	1	1	1	1	1	2	55		1	1	2	60	1		1	1	45		2	1	1	30		1	1	1	55		2	1	2	65	2
	Default Response Set	Anonymous				0	2013-10-17 08:26:26	2013-10-17 08:46:12		0.527046	0.5	0.503686	1	1	1	1	1	1	1	1	2	81		1	1	2	71	1		1	1	90.2		2	1	1	70.2		1	1	1	70.4		2	1	2	91.8	2
	Default Response Set	Anonymous				0	2013-10-17 08:30:25	2013-10-17 08:46:40		0.527046	0.527046	0.505258	1	1	1	1	1	1	1	1	1	49.7	1		1	2	49.7	1		1	2	49.5	2		1	2	50.5	1		1	1	49.2		2	1	1	50.5		2
	Default Response Set	Anonymous				0	2013-10-17 08:29:56	2013-10-17 08:46:50		0.527046	0.5	0.505258	1	1	1	1	1	1	1	1	1	49.9	1		1	1	19.3		1	1	1	10.3		2	1	2	5.9	1		1	1	2.8		2	1	1	0		2
	Default Response Set	Anonymous				0	2013-10-17 08:29:35	2013-10-17 08:47:05		0.440959	0.5	0.503686	1	1	1	1	1	1	1	1	1	50	1		1	1	50		1	1	2	50	2		1	2	50	1		1	1	50		2	1	2	50	2
	Default Response Set	Anonymous				0	2013-10-17 08:30:17	2013-10-17 08:47:20		0.5	0.5	0.505258	1	1	1	1	1	1	1	1	2	20.3		1	1	2	18.3	1		1	1	30.6		2	1	1	29.8		1	1	2	49.6	2		1	2	19	2
	Default Response Set	Anonymous				0	2013-10-17 08:26:46	2013-10-17 08:47:39		0.440959	0.527046	0.479495	1	1	1	1	1	1	1	1	1	49.4	1		1	1	50.1		1	1	2	50.4	2		1	2	60.9	1		1	2	49.6	2		1	1	59.6		2
	Default Response Set	Anonymous				0	2013-10-17 08:29:42	2013-10-17 08:47:40		0.527046	0.527046	0.505258	1	1	1	1	1	1	1	1	1	75.8	1		1	2	93.1	1		1	2	96.9	2		1	1	93.3		1	1	2	98.2	2		1	1	99.2		2
	Default Response Set	Anonymous				0	2013-10-17 08:32:32	2013-10-17 08:48:01		0.527046	0.527046	0.505258	1	1	1	1	1	1	1	1	1	49.6	1		1	2	49.6	1		1	1	49.9		2	1	2	50.9	1		1	1	49.9		2	1	2	50.4	2
	Default Response Set	Anonymous				0	2013-10-17 08:25:59	2013-10-17 08:49:13		0.5	0.440959	0.438019	1	1	1	1	1	1	1	1	1	33.2	1		1	1	37.5		1	1	2	49.6	2		1	1	36.3		1	1	1	32.4		2	1	1	36.5		2
	Default Response Set	Anonymous				0	2013-10-17 08:29:39	2013-10-17 08:50:19		0.527046	0.527046	0.505258	1	1	1	1	1	1	1	1	2	10.1		1	1	1	10.6		1	1	1	8.8		2	1	1	10.3		1	1	2	9.8	2		1	2	11.1	2
	Default Response Set	Anonymous				0	2013-10-17 08:36:18	2013-10-17 08:51:04		0.527046	0.5	0.49735	1	1	1	1	1	1	1	1	2	49.9		1	1	2	50.9	1		1	1	65.6		2	1	2	48.1	1		1	2	44.2	2		1	2	48.8	2
	Default Response Set	Anonymous				0	2013-10-17 08:25:57	2013-10-17 08:51:46		0.5	0.527046	0.503686	1	1	1	1	1	1	1	1	2	66.3		1	1	1	70.7		1	1	2	62.2	2		1	1	73		1	1	2	67.4	2		1	1	66.8		2
	Default Response Set	Anonymous				0	2013-10-17 08:29:19	2013-10-17 08:52:11		0.440959	0.527046	0.486607	1	1	1	1	1	1	1	1	1	56.3	1		1	1	60.2		1	1	1	66.8		2	1	1	54		1	1	2	58.1	2		1	2	52.2	2
	Default Response Set	Anonymous				0	2013-10-17 08:31:35	2013-10-17 08:52:39		0.527046	0.440959	0.503686	1	1	1	1	1	1	1	1	2	50.3		1	1	2	75.6	1		1	2	55.1	2		1	1	85.6		1	1	2	85.9	2		1	2	64.9	2
	Default Response Set	Anonymous				0	2013-10-17 08:29:00	2013-10-17 08:53:15		0.527046	0.5	0.501056	1	1	1	1	1	1	1	1	1	49.9	1		1	1	49.9		1	1	1	59.7		2	1	2	50.1	1		1	1	49.4		2	1	1	50.4		2
	Default Response Set	Anonymous				0	2013-10-17 08:26:47	2013-10-17 08:53:29		0.527046	0.527046	0.505258	1	1	1	1	1	1	1	1	1	64	1		1	2	63.2	1		1	1	69.9		2	1	1	91		1	1	2	48.8	2		1	1	64		2
	Default Response Set	Anonymous				0	2013-10-17 08:29:52	2013-10-17 08:54:23		0.527046	0.527046	0.49735	1	1	1	1	1	1	1	1	2	56.3		1	1	2	55.2	1		1	2	56.5	2		1	1	56.3		1	1	1	60.9		2	1	2	54.2	2
	Default Response Set	Anonymous				0	2013-10-17 08:28:31	2013-10-17 08:54:24		0.5	0.5	0.501056	1	1	1	1	1	1	1	1	1	72	1		1	1	80		1	1	2	81	2		1	2	81.2	1		1	1	91.5		2	1	1	50.9		2
	Default Response Set	Anonymous				0	2013-10-17 08:27:10	2013-10-17 08:54:52		0.5	0.5	0.486607	1	1	1	1	1	1	1	1	2	20.5		1	1	2	19.7	1		1	2	21.5	2		1	1	30.5		1	1	2	22.1	2		1	2	40	2
	Default Response Set	Anonymous				0	2013-10-17 08:35:04	2013-10-17 08:54:54		0.527046	0.527046	0.505781	1	1	1	1	1	1	1	1	2	22.4		1	1	1	15.2		1	1	2	21.1	2		1	1	24.4		1	1	2	45	2		1	1	35.5		2
	Default Response Set	Anonymous				0	2013-10-17 08:33:18	2013-10-17 08:55:26		0.527046	0.5	0.486607	1	1	1	1	1	1	1	1	2	50.5		1	1	2	50.8	1		1	1	50.3		2	1	1	49.7		1	1	1	50		2	1	2	50.5	2
	Default Response Set	Anonymous				0	2013-10-17 08:31:09	2013-10-17 08:55:31		0.527046	0.527046	0.503686	1	1	1	1	1	1	1	1	1	40.5	1		1	1	51.8		1	1	2	50	2		1	2	49.5	1		1	1	50.3		2	1	2	40.3	2
	Default Response Set	Anonymous				0	2013-10-17 08:29:58	2013-10-17 08:56:04		0.440959	0.5	0.503686	1	1	1	1	1	1	1	1	1	61.7	2		1	2	61	1		1	1	58.2		2	1	1	70.2		1	1	1	75.2		2	1	1	70.2		2
	Default Response Set	Anonymous				0	2013-10-17 08:30:16	2013-10-17 08:56:17		0.527046	0.527046	0.505258	1	1	1	1	1	1	1	1	1	100	1		1	1	99.7		1	1	1	100		1	1	2	100	1		1	2	100	2		1	2	100	2
	Default Response Set	Anonymous				0	2013-10-17 08:30:11	2013-10-17 08:56:34		0.440959	0.527046	0.505258	1	1	1	1	1	1	1	1	1	73.8	1		1	2	61.7	1		1	1	65		2	1	1	60.2		1	1	2	61.7	2		1	2	58.9	2
	Default Response Set	Anonymous				0	2013-10-17 08:31:47	2013-10-17 08:57:16		0.527046	0.527046	0.503686	1	1	1	1	1	1	1	1	1	38.7	1		1	2	40	1		1	1	50.8		2	1	2	29	1		1	2	49.5	2		1	1	81		1
	Default Response Set	Anonymous				0	2013-10-17 08:31:28	2013-10-17 08:57:20		0.527046	0.5	0.49735	1	1	1	1	1	1	1	1	2	59.5		1	1	1	78.7		1	1	2	55.9	2		1	2	69.7	1		1	1	56.9		2	1	1	80.5		2
	Default Response Set	Anonymous				0	2013-10-17 08:32:03	2013-10-17 08:57:27		0.5	0.333333	0.408032	1	1	1	1	1	1	1	1	2	39.9		1	1	2	60.7	1		1	2	70.2	2		1	2	49.4	1		1	2	49.9	2		1	1	39.6		2
	Default Response Set	Anonymous				0	2013-10-17 08:26:44	2013-10-17 08:58:25		0.527046	0.5	0.501056	1	1	1	1	1	1	1	1	1	50.1	1		1	2	55	1		1	1	70.2		2	1	1	70.7		1	1	1	25.5		2	1	1	45		2
	Default Response Set	Anonymous				0	2013-10-17 08:31:46	2013-10-17 08:58:26		0.5	0.527046	0.503686	1	1	1	1	1	1	1	1	2	52.2		1	1	2	55.3	1		1	1	58.4		2	1	1	60.7		1	1	2	57.1	2		1	1	62		2
	Default Response Set	Anonymous				0	2013-10-17 08:28:47	2013-10-17 08:59:05		0.527046	0.5	0.503686	1	1	1	1	1	1	1	1	1	71.6	1		1	1	71.6		1	1	2	49.9	2		1	1	71.3		1	1	1	60		2	1	2	49.9	2
	Default Response Set	Anonymous				0	2013-10-17 08:29:30	2013-10-17 09:01:13		0.527046	0.333333	0.49735	1	1	1	1	1	1	1	1	1	70.4	2		1	1	72		2	1	1	76.1		2	1	1	74.6		2	1	1	75.3		2	1	1	72.5		1
	Default Response Set	Anonymous				0	2013-10-17 08:28:44	2013-10-17 09:01:30		0.527046	0.440959	0.461522	1	1	1	1	1	1	1	1	1	50.4	1		1	1	60.9		1	1	2	70.2	2		1	1	91.5		1	1	1	100		2	1	2	40.1	2
	Default Response Set	Anonymous				0	2013-10-17 08:32:03	2013-10-17 09:03:22		0.5	0.5	0.461522	1	1	1	1	1	1	1	1	2	59.4		1	1	2	62	1		1	2	80.7	2		1	1	73.5		1	1	2	60.4	2		1	2	71	2
	Default Response Set	Anonymous				0	2013-10-17 08:34:16	2013-10-17 09:03:42		0.527046	0.5	0.471155	1	1	1	1	1	1	1	1	1	70.7	1		1	1	81.2		1	1	2	70.4	2		1	1	50.1		1	1	1	80.7		2	1	2	90.8	2
	Default Response Set	Anonymous				0	2013-10-17 08:27:46	2013-10-17 09:07:37		0.440959	0.440959	0.486607	1	1	1	1	1	1	1	1	2	100		1	1	2	100	1		1	1	100		2	1	1	100		1	1	2	100	2		1	2	100	2
	Default Response Set	Anonymous				0	2013-10-17 08:32:09	2013-10-17 09:09:54		0.527046	0.5	0.503686	1	1	1	1	1	1	1	1	1	49.2	1		1	1	51.3		1	1	1	51.3		2	1	2	62.6	1		1	1	52.3		2	1	1	62.8		2
	Default Response Set	Anonymous				0	2013-10-17 08:57:23	2013-10-17 09:11:28		0.527046	0.5	0.450511	1	1	1	1	1	1	1	1	2	83.5		1	1	2	76	1		1	1	52.1		2	1	2	62	1		1	2	25	2		1	1	51.6		2
	Default Response Set	Anonymous				0	2013-10-17 08:32:14	2013-10-17 09:14:25		0.527046	0.5	0.450511	1	1	1	1	1	1	1	1	1	89.7	1		1	1	89.5		1	1	2	85.1	2		1	2	88.7	1		1	2	91.3	2		1	1	87.9		2
	Default Response Set	Anonymous				0	2013-10-20 18:45:31	2013-10-20 19:05:49		0.5	0.527046	0.492545	1	1	1	1	1	1	1	1	2	50		1	1	1	50		1	1	2	50	2		1	2	70	1		1	1	80.8		2	1	1	90		2
	Default Response Set	Anonymous				0	2013-10-20 18:46:46	2013-10-20 19:07:32		0.527046	0.527046	0.505258	1	1	1	1	1	1	1	1	2	50.1		1	1	2	48.1	1		1	2	48.1	2		1	1	49.1		1	1	1	49.6		2	1	2	50.1	2
	Default Response Set	Anonymous				0	2013-10-20 18:56:18	2013-10-20 19:10:20		0.527046	0.527046	0.505258	1	1	1	1	1	1	1	1	2	55		1	1	1	50		1	1	1	55		2	1	1	50		1	1	2	75	2		1	2	75	2
	Default Response Set	Anonymous				0	2013-10-20 18:59:09	2013-10-20 19:14:39		0.440959	0.5	0.503686	1	1	1	1	1	1	1	1	1	70	1		1	2	60	1		1	2	55	2		1	1	60		1	1	1	60		2	1	2	70	2
	Default Response Set	Anonymous				0	2013-10-20 19:01:04	2013-10-20 19:18:51		0.440959	0.333333	0.505258	1	1	1	1	1	1	1	1	1	53.7	1		1	2	63.5	1		1	2	56.3	2		1	2	64.8	1		1	2	54.8	2		1	2	66.3	2
	Default Response Set	Anonymous				0	2013-10-20 19:05:50	2013-10-20 19:23:47		0.5	0.5	0.49735	1	1	1	1	1	1	1	1	2	50		1	1	1	50		1	1	2	50	2		1	1	50		1	1	2	50	2		1	2	50	2
	Default Response Set	Anonymous				0	2013-10-20 19:15:58	2013-10-20 19:39:22		0.333333	0.440959	0.503686	1	1	1	1	1	1	1	1	2	42.6		1	1	2	38	1		1	1	37.2		2	1	1	10.3		1	1	2	19	2		1	2	21.8	2
	Default Response Set	Anonymous				0	2013-10-20 19:28:00	2013-10-20 19:41:38		0.527046	0.527046	0.505258	1	1	1	1	1	1	1	1	1	50.1	1		1	2	28.7	1		1	1	18.9		2	1	1	29.5		1	1	2	40.1	2		1	2	39.3	2
	Default Response Set	Anonymous				0	2013-10-20 19:37:10	2013-10-20 20:03:17		0.333333	0.440959	0.461522	1	1	1	1	1	1	1	1	2	50.4		1	1	2	63.2	1		1	2	70.2	2		1	2	19.3	1		1	2	30.9	2		1	1	42.7		2
	Default Response Set	Anonymous				0	2013-10-20 19:47:48	2013-10-20 20:09:59		0.527046	0.440959	0.505258	1	1	1	1	1	1	1	1	1	50.3	1		1	1	50		1	1	1	47.7		2	1	2	50	1		1	1	50.3		2	1	1	50		1
	Default Response Set	Anonymous				0	2013-10-20 20:04:16	2013-10-20 20:23:10		0.5	0.440959	0.461522	1	1	1	1	1	1	1	1	2	50		1	1	2	55.1	1		1	1	48.2		2	1	1	74.4		1	1	2	44.4	2		1	2	38	2
	Default Response Set	Anonymous				0	2013-10-20 20:12:12	2013-10-20 20:29:35		0.527046	0.5	0.503686	1	1	1	1	1	1	1	1	2	9.8		1	1	2	30.1	1		1	2	49.4	2		1	2	51.4	1		1	1	100		2	1	1	51.4		2
	Default Response Set	Anonymous				0	2013-10-20 20:16:04	2013-10-20 20:30:19		0.5	0.527046	0.49735	1	1	1	1	1	1	1	1	1	45.5	1		1	2	60.2	1		1	1	44		2	1	1	49.9		1	1	1	68.4		2	1	2	91.3	2
	Default Response Set	Anonymous				0	2013-10-20 20:06:57	2013-10-20 20:32:18		0.333333	0.527046	0.471155	1	1	1	1	1	1	1	1	1	49.7	1		1	1	39.7		1	1	2	51.8	2		1	2	45.4	1		1	1	48.9		2	1	2	48.9	2
	Default Response Set	Anonymous				0	2013-10-20 20:32:05	2013-10-20 20:49:41		0.527046	0.5	0.486607	1	1	1	1	1	1	1	1	2	60.3		1	1	1	70		1	1	1	69.7		2	1	1	70.3		1	1	2	80	2		1	2	60	2
	Default Response Set	Anonymous				0	2013-10-20 20:36:01	2013-10-20 20:57:21		0.333333	0.527046	0.486607	1	1	1	1	1	1	1	1	1	50.1	1		1	2	49.4	1		1	2	49.9	2		1	2	50.1	1		1	1	50.1		2	1	1	49.9		2
	Default Response Set	Anonymous				0	2013-10-20 21:03:02	2013-10-20 21:21:07		0.5	0.527046	0.505258	1	1	1	1	1	1	1	1	1	71	1		1	1	80.2		1	1	2	67.4	2		1	2	68.6	1		1	1	84.1		2	1	1	73		2
	Default Response Set	Anonymous				0	2013-10-20 21:00:13	2013-10-20 21:35:25		0.5	0.5	0.479495	1	1	1	1	1	1	1	1	1	34.7	1		1	1	40.9		1	1	2	34.2	2		1	2	40.4	1		1	2	37.8	2		1	1	52.6		2
	Default Response Set	Anonymous				0	2013-10-20 21:17:58	2013-10-20 21:37:23		0.333333	0.527046	0.501056	1	1	1	1	1	1	1	1	1	48.5	1		1	1	52.8		1	1	2	52.1	2		1	2	51.5	1		1	1	52.1		2	1	1	48.5		2
	Default Response Set	Anonymous				0	2013-10-20 21:39:51	2013-10-20 21:56:36		0.527046	0.527046	0.503686	1	1	1	1	1	1	1	1	1	47.8	1		1	2	78.4	1		1	2	63.2	2		1	2	80.5	1		1	2	63.2	2		1	1	60.9		2
	Default Response Set	Anonymous				0	2013-10-20 21:51:06	2013-10-20 22:10:29		0.5	0.527046	0.501056	1	1	1	1	1	1	1	1	1	80.2	1		1	1	71		1	1	2	70.4	2		1	2	53.2	1		1	2	62.7	2		1	2	61.4	2
	Default Response Set	Anonymous				0	2013-10-20 21:54:24	2013-10-20 22:17:23		0.527046	0.440959	0.501056	1	1	1	1	1	1	1	1	2	51.5		1	1	2	45.9	1		1	1	50.8		2	1	1	49		1	1	2	48	2		1	2	51.8	2
	Default Response Set	Anonymous				0	2013-10-20 22:42:23	2013-10-20 22:57:56		0.527046	0.527046	0.505781	1	1	1	1	1	1	1	1	1	60.2	1		1	2	59.9	1		1	2	70.7	2		1	2	61.4	1		1	1	78.4		2	1	1	89		2
	Default Response Set	Anonymous				0	2013-10-20 23:15:29	2013-10-20 23:29:46		0.5	0.408032		1	1	1	1	1	1	1	1	1	50.1	1		1	1	49.9		1	1	2	49.6	2		1	2	49.9	1		1	2	49.6	2		1	1	49.9		1
	Default Response Set	Anonymous				0	2013-10-20 23:16:13	2013-10-20 23:32:53		0.333333	0.503686		1	1	1	1	1	1	1	1	2	60.2		1	1	2	70.7	1		1	2	70.2	2		1	2	60.2	1		1	2	80.5	2		1	2	71	2
	Default Response Set	Anonymous				0	2013-10-20 23:42:48	2013-10-21 00:02:22		0.5	0.479495		1	1	1	1	1	1	1	1	2	60.5		1	1	1	50.8		1	1	1	35.6		2	1	1	75.4		1	1	2	90.5	2		1	2	75.4	2
	Default Response Set	Anonymous				0	2013-10-21 03:21:23	2013-10-21 03:32:40		0.5	0.479495		1	1	1	1	1	1	1	1	2	50		1	1	2	50	1		1	1	50		2	1	2	49.7	1		1	2	50	2		1	1	49.7		2
													83
[truncated: 240 more columns]

## Sheet: Run Analysis Brief
Dice+Corr	Dice+Corr	Dice+Corr	CorrOnly	CorrOnly	CorrOnly			Dice+Incorr	Dice+Incorr	Dice+Incorr	IncorrOnly	IncorrOnly	IncorrOnly
CorrConf	CorrType	CorrChoice	CorrConf	CorrType	CorrChoice			IncorrConf	IncorrType	IncorrChoice	IncorrConf	IncorrType	IncorrChoice
47.3	GF	1	49.2	GF	1			100	GF	1	50	GF	1
55.6	HH	0	66.3	GF	1			66.3	GF	1	24.4	GF	1
3.9	HH	0	53	HH	0			50.6	GF	1	65.1	HH	0
10.1	HH	0	40.6	GF	1			74.2	HH	0	29.6	HH	0
59.1	GF	1	50.1	GF	1			51.9	HH	0	90.2	HH	0
70	HH	0	100	GF	1			39.9	HH	0	49.9	GF	1
20.3	GF	1	50	GF	1			5.4	GF	1	47.6	GF	1
30.1	GF	1	72.8	HH	0			54.8	GF	1	28.2	GF	1
87.2	GF	1	48.5	HH	0			26	GF	1	77.4	HH	0
33.1	HH	0	19	HH	0			12.9	GF	1	55.2	GF	1
50	HH	0	49.9	GF	1			90.5	GF	1	40	HH	0
69.7	GF	1	14.5	HH	0			16.2	GF	1	1.3	HH	0
50.1	GF	1	56.3	HH	0			80.5	HH	0	60	HH	0
97.2	GF	1	80.5	HH	0			40	HH	0	54.9	GF	1
42.9	HH	0	67.6	GF	1			91.8	GF	1	70.7	HH	0
66.9	GF	1	81.3	HH	0			49.5	GF	1	19	GF	1
71.7	GF	1						2.1	HH	0	60.4	GF	1
69	GF	1	100	GF	1			50	GF	1	29.3	HH	0
56.6	HH	0	100	GF	1			60.7	GF	1	100	HH	0
52.7	HH	0	59.4	HH	0			29.2	HH	0	36.2	HH	0
76.6	GF	1	56.7	GF	1			11.3	HH	0	64.1	HH	0
48	GF	1	60.2	GF	1			100	HH	0	49.9	HH	0
60.5	GF	1	65	GF	1			28.7	HH	0	50	HH	0
41.5	GF	1	50.9	GF	1			63.8	GF	1	22.6	HH	0
49.4	HH	0	49.9	HH	0			60.7	GF	1	60.4	HH	0
82.5	HH	0	100	GF	1			99.5	GF	1	43.3	HH	0
100	GF	1	96.4	HH	0			68.8	GF	1	50.4	HH	0
74	HH	0	50	GF	1			28	HH	0	100	GF	1
53.6	HH	0	50	GF	1			79.5	GF	1	48	HH	0
59.4	HH	0	50	GF	1			50.1	GF	1	59.4	GF	1
49.9	HH	0	29	GF	1			9.3	HH	0	70.7	HH	0
80	GF	1	13.4	GF	1			73.5	GF	1	49.2	HH	0
65.3	GF	1	12.8	HH	0			71.2	GF	1
18.5	HH	0	50.4	GF	1			63.5	GF	1
52.8	GF	1	39.1	GF	1			97.4	GF	1
72.5	HH	0	45.4	HH	0			100	GF	1
54.9	HH	0	59.7	GF	1			55	GF	1
59.1	GF	1	49.9	GF	1			80	GF	1
70.7	HH	0	47.2	HH	0			50.1	GF	1
70.4	GF	1	60.9	HH	0			21.3	GF	1
49.7	HH	0	50	GF	1			17.8	GF	1
			60.2	GF	1			8.2	GF	1
			52.8	GF	1			50	GF	1
								100	GF	1
								70.5	GF	1
								39.1	GF	1
								50.8	GF	1
								99	GF	1
								100	GF	1
								50.4	GF	1
								100	GF	1
	Dice + Corr			Corr Only					Dice + Incorr			Incorr Only
	Total	41		Total	42				Total	51		Total	32
	GF	21		GF	27				GF	39		GF	11
	binomial test	p=0.6358		binomial test	p=0.1263				binomial test	p=0.0001980		binomial test	p=0.1102
	Prop GF	0.512195		Prop GF	0.642857				Prop GF	0.764706		Prop GF	0.34375
	ES	0.0243902		ES	0.285714				ES	0.529412		ES	-0.3125
	SEM	0.0790334		SEM	0.0748318				SEM	0.0599885		SEM	0.0853051
	z	0.156174		z	1.85164				z	3.78076		z	-1.76777
	Baseline	0.406504		Baseline	0.608466			Baseline	0.557734		Baseline		0.5
	Baseline SEM	0.030208		Baseline SEM	0.0328454			Baseline SEM	0.0272148		Baseline SEM		0.0465346
Chi square tests to show that there's greater GF responding in incorr + dice group than other three groups
Contingency table					Contingency table						Contingency table
	GF	HH	Total				GF	HH	Total			GF	HH	Total
Dice + corr	21	20	41		Incorr only		11	21	32		Corr Only	15	27	42
Dice + incorr	39	12	51		Dice + incorr		39	12	51		Dice + incorr	39	12	51
Total	60	32	92		Total		50	33	83		Total	54	39	93
	Assume the null (distributions aren't different)						Assume the null (distributions aren't different)					Assume the null (distributions aren't different)
calculate expected values					calculate expected values						calculate expected values
	GF	HH					GF	HH				GF	HH
Dice + corr	0.652174	0.347826			Dice Only		0.60241	0.39759			Dice Only	0.580645	0.419355
incorr + dice	0.652174	0.347826			incorr + dice		0.60241	0.39759			incorr + dice	0.580645	0.419355
Now calculate expected for original table					Now calculate expected for original table						Now calculate expected for original table
	GF	HH					GF	HH				GF	HH
Dice + corr	26.7391	14.2609			Dice Only		19.2771	12.7229			Dice Only	24.3871	17.6129
incorr + dice	33.2609	17.7391			incorr + dice		30.7229	20.2771			incorr + dice	29.6129	21.3871
Now calculate X2 statistic for each cell					Now calculate X2 statistic for each cell						Now calculate X2 statistic for each cell
(Actual - expected)^2/expected					(Actual - expected)^2/expected						(Actual - expected)^2/expected
	GF	HH					GF	HH				GF	HH
Dice + corr	1.23181	2.30965			Dice Only		3.55398	5.38482			Dice Only	3.61329	5.00301
incorr + dice	0.990281	1.85678			incorr + dice		2.22995	3.37871			incorr + dice	2.97565	4.12013
Now sum them all					Now sum them all						Now sum them all
	6.38852	p<0.02					14.5475	in table, p<0.005				15.7121	in table, p<0.0008
Degrees of freedom =
	(rows -1)*(col-1)
	1

## Sheet: Randomization analysis
FIRST VS SECOND BLOCK					CORRECT VS INCORRECT CONDITION
Contingency table					Contingency table
	Random	Not	Total			Random	Not	Total
First Block	65	18	83	0.783133	Correct	63	20	83
Second Block	58	25	83	0.698795	Incorrect	59	24	83
Total	123	43	166		Total	122	44	166
	Assume the null (distributions aren't different)					Assume the null (distributions aren't different)
calculate expected values					calculate expected values
	Random	Not				Random	Not
First Block	0.740964	0.259036			Correct	0.73494	0.26506
Second Block	0.740964	0.259036			Incorrect	0.73494	0.26506
Now calculate expected for original table					Now calculate expected for original table
	Random	Not				Random	Not
First Block	61.5	21.5			Correct	61	22
Second Block	61.5	21.5			Incorrect	61	22
Now calculate X2 statistic for each cell					Now calculate X2 statistic for each cell
(Actual - expected)^2/expected					(Actual - expected)^2/expected
	Random	Not				Random	Not
First Block	0.199187	0.569767			Correct	0.0655738	0.181818
Second Block	0.199187	0.569767			Incorrect	0.0655738	0.181818
Now sum them all					Now sum them all
	1.53791	in table, n.s.				0.494784	in table, n.s.
