# Supplementary material for: Losses and External Outcomes Interact to Produce the Gambler’s Fallacy
Source: PLoS One. 2017 Jan 26;12(1):e0170057. doi: 10.1371/journal.pone.0170057 (PMC5268496; doi:10.1371/journal.pone.0170057)
Supplement: S4 File — (XLSX) [file pone.0170057.s004.xlsx]

## Sheet: CorrExp2Dice
Correct or no	1	1	0	1	0	0	1	0	1	1	0	1	1	1	1	0			Observed
Correctness of	Response 1	2	3	4	5	6	7	8	9	10	11	12	13	14	15	16
Guess	Guess 1	2	3	4	5	6	7	8	9	10	11	12	13	14	15	16	17		Odd Even sequences															Reversals													switching prob	Critical
Odd or event
	2	2	1	1	2	2	1	2	2	2	1	1	1	2	1	2			2	2	2	1	1	1	1	1	2	2	2	1	1			0		1	1	1		1	1	0		1	0			FALSE
	1	1	2	2	2	1	1	1	1	1	2	2	2	2	1	2			1	1	1	2	1	2	1	2	1	1	1	2	2			0		1	0	0		0	1	0		1	0			FALSE
	2	2	2	1	1	2	2	2	1	1	1	2	1	1	2	2			2	2	1	1	2	1	2	1	1	1	2	2	1			0		0	0	0		0	0	0		0	1			FALSE
	1	1	2	1	1	1	1	1	1	1	1	1	1	1	1	2			1	1	1	1	2	2	1	2	1	1	2	1	1			0		0	0	1		0	1	0		1	0		0.333333	1	1
	1	1	2	2	2	2	2	2	2	2	1	2	2	2	2	2			1	1	1	2	1	1	2	1	2	2	2	2	2			0		1	0	1		0	1	0		0	0		0.333333	0
	2	2	2	1	2	1	2	2	1	1	1	2	2	2	2	2			2	2	1	1	1	2	2	1	1	1	2	2	2			0		0	1	0		0	0	0		0	0		0.111111	0
	1	1	2	1	2	1	2	2	2	1	1	2	1	1	1	1			1	1	1	1	1	2	2	1	2	1	2	2	1			0		0	1	0		0	1	1		0	1		0.444444	0
	2	1	1	1	1	1	1	1	1	1	2	2	1	1	1	2			2	1	2	1	2	2	1	2	1	1	1	2	1			1		1	0	1		0	1	0		1	1		0.666667	1
	1	1	1	1	1	1	2	2	2	1	1	2	1	1	1	1			1	1	2	1	2	2	2	1	2	1	2	2	1			0		1	0	1		0	1	1		0	1		0.555556	0
	1	1	2	2	1	1	1	1	1	2	1	1	1	2	2	1			1	1	1	2	2	2	1	2	1	2	2	1	1			0		1	1	1		0	1	1		1	0		0.666667	1

	1	1	2	2	2	1	1	1	1	2	2	2	1	2	2	1			1	1	1	2	1	2	1	2	1	2	1	2	1			0		1	0	0		0	1	1		1	1		0.555556	1
	1	2	1	2	1	2	2	1	2	2	1	2	1	2	1	2			1	2	2	2	2	1	2	2	2	2	2	2	1			1		0	1	0		1	0	0		0	1			FALSE
	1	2	2	2	1	1	1	2	2	2	1	2	1	1	2	1			1	2	1	2	2	2	1	1	2	2	2	2	1			1		1	1	1		1	1	0		0	1			FALSE
	1	1	2	2	2	2	1	2	2	2	1	1	2	1	1	2			1	1	1	2	1	1	1	1	2	2	2	1	2			0		1	0	1		1	1	0		1	1		0.666667	1
	2	1	2	2	2	2	2	2	2	2	2	2	2	2	2	2			2	1	1	2	1	1	2	1	2	2	1	2	2			1		1	0	1		0	1	0		1	0		0.555556	0
	2	2	2	2	2	1	2	2	2	1	2	2	2	1	2	1			2	2	1	2	1	2	2	1	2	1	1	2	2			0		1	0	0		0	1	1		1	0			FALSE
	2	2	1	1	1	2	1	1	2	2	1	1	2	1	2	1			2	2	2	1	2	1	1	2	2	2	2	1	2			0		1	0	0		0	0	0		1	1			FALSE
	2	2	1	1	1	2	2	2	2	1	1	2	2	1	2	2			2	2	2	1	2	1	2	1	2	1	2	2	2			0		1	0	0		0	1	1		0	0			FALSE
	1	2	2	2	1	1	1	2	2	2	1	1	2	1	2	2			1	2	1	2	2	2	1	1	2	2	2	1	2			1		1	1	1		1	1	0		1	1			FALSE
	1	1	1	2	1	1	2	2	1	1	1	2	2	2	1	1			1	1	2	2	2	2	2	1	1	1	2	2	2			0		0	1	1		0	0	0		0	0			FALSE
	1	1	2	2	1	2	2	2	2	1	1	1	2	2	2	2			1	1	1	2	2	1	2	1	2	1	2	1	2			0		1	1	0		0	1	1		1	1		0.666667	0
	2	2	1	1	2	2	2	2	1	1	2	2	2	1	1	2			2	2	2	1	1	1	2	1	1	1	1	2	2			0		1	1	1		0	0	0		1	0		0.444444	1
	1	1	2	2	2	1	2	1	2	2	1	2	1	2	2	1			1	1	1	2	1	2	2	2	2	2	2	2	1			0		1	0	0		1	0	0		0	1		0.333333	1
	1	2	2	1	2	1	2	1	1	1	1	2	1	2	2	1			1	2	1	1	1	2	2	2	1	1	2	2	1			1		0	1	0		1	1	0		0	1		0.555556	1
	1	2	1	2	1	2	1	2	1	2	1	2	1	2	1	2			1	2	2	2	2	1	1	1	1	2	2	2	1			1		0	1	0		1	0	1		0	1			FALSE
	1	1	2	1	1	1	1	1	2	1	1	1	2	1	1	1			1	1	1	1	2	2	1	2	2	1	2	1	2			0		0	0	1		0	0	1		1	1		0.444444	0
	2	1	1	1	2	2	1	1	2	2	2	1	2	1	2	2			2	1	2	1	1	1	1	2	2	2	1	1	2			1		1	1	1		0	0	0		0	1			FALSE
	2	2	1	2	2	2	1	1	2	1	2	2	1	1	1	2			2	2	2	2	1	1	1	2	2	1	1	2	1			0		0	0	1		0	0	1		1	1		0.444444	1
	2	1	2	1	2	1	2	2	1	2	1	1	2	1	1	2			2	1	1	1	1	2	2	1	1	2	2	1	2			1		0	1	0		0	0	1		1	1		0.555556	1
	1	1	1	1	2	2	1	2	2	1	1	2	1	2	1	1			1	1	2	1	1	1	1	1	2	1	2	2	1			0		1	1	1		1	1	1		0	1			FALSE
	2	2	2	1	2	2	2	1	2	1	1	2	1	2	1	1			2	2	1	1	1	1	2	2	2	1	2	2	1			0		0	1	1		1	0	1		0	1			FALSE
	1	1	1	2	1	1	2	2	1	1	2	1	1	2	2	1			1	1	2	2	2	2	2	1	1	1	1	1	1			0		0	1	1		0	0	0		0	0		0.222222	1
	1	2	1	1	2	1	2	2	1	1	2	2	2	1	1	1			1	2	2	1	1	2	2	1	1	1	1	2	2			1		1	1	0		0	0	0		1	0		0.444444	0
	2	2	2	1	1	2	1	1	1	2	2	2	2	2	2	2			2	2	1	1	2	1	1	2	1	2	1	2	2			0		0	0	0		0	1	1		1	0		0.333333	0
	1	1	2	2	1	1	2	1	1	2	2	1	2	2	1	2			1	1	1	2	2	2	2	2	1	2	1	1	2			0		1	1	1		1	1	1		0	1			FALSE
	2	2	2	1	2	2	1	1	2	1	1	2	2	2	1	1			2	2	1	1	1	1	1	2	2	1	2	2	2			0		0	1	1		0	0	1		0	0			FALSE
	2	1	2	1	2	1	2	2	1	2	1	2	2	2	2	1			2	1	1	1	1	2	2	1	1	2	2	2	2			1		0	1	0		0	0	1		0	0		0.333333	1
	2	2	1	1	1	2	2	2	2	2	2	2	2	1	1	2			2	2	2	1	2	1	2	1	2	2	1	2	2			0		1	0	0		0	1	0		1	0		0.333333	1
	1	1	2	2	1	2	1	1	2	1	1	2	1	2	2	1			1	1	1	2	2	1	1	2	2	1	2	2	1			0		1	1	0		0	0	1		0	1		0.444444	1
	1	2	1	1	1	1	1	2	2	2	1	1	1	2	1	2			1	2	2	1	2	2	1	1	2	2	2	1	1			1		1	0	1		1	1	0		1	0			FALSE
	1	1	1	2	2	2	2	1	1	2	1	1	2	1	2	1			1	1	2	2	1	1	2	2	1	2	2	1	2			0		0	0	1		1	1	1		1	1			FALSE
	1	2	1	1	2	2	2	2	1	2	1	1	2	1	2	2			1	2	2	1	1	1	2	1	1	2	2	1	2			1		1	1	1		0	0	1		1	1			FALSE
	1	2	1	2	2	1	2	2	1	1	2	2	2	2	2	1			1	2	2	2	1	2	2	1	1	1	1	2	2			1		0	0	0		0	0	0		1	0		0.222222	1
	2	1	2	2	1	1	1	1	1	2	2	2	1	2	1	2			2	1	1	2	2	2	1	2	1	2	1	2	1			1		1	1	1		0	1	1		1	1			FALSE
	2	2	2	2	2	1	2	2	2	2	2	2	2	2	1	2			2	2	1	2	1	2	2	1	2	2	1	2	2			0		1	0	0		0	1	0		1	0			FALSE
	1	2	1	1	1	1	1	2	2	1	2	2	1	2	1	2			1	2	2	1	2	2	1	1	2	1	1	2	1			1		1	0	1		1	1	1		1	1			FALSE
	2	2	1	1	2	1	2	2	1	2	2	2	1	1	2	1			2	2	2	1	1	2	2	1	1	2	1	2	1			0		1	1	0		0	0	1		1	1			FALSE
	1	1	2	1	1	2	2	1	1	1	2	2	1	1	1	1			1	1	1	1	2	1	2	2	1	1	1	2	1			0		0	0	0		1	1	0		1	1		0.444444	0
	1	1	1	1	1	1	1	1	2	2	2	2	2	2	2	2			1	1	2	1	2	2	1	2	2	2	1	2	2			0		1	0	1		0	0	0		1	0		0.333333	0
	1	1	2	1	1	2	1	1	1	1	1	2	2	1	1	2			1	1	1	1	2	1	1	2	1	1	2	2	2			0		0	0	0		0	1	0		0	0		0.111111	1
	2	2	2	1	2	2	1	1	2	1	2	1	1	1	1	1			2	2	1	1	1	1	1	2	2	1	1	1	1			0		0	1	1		0	0	1		0	0		0.333333	0
	1	1	2	1	1	2	1	2	1	2	1	1	1	2	1	1			1	1	1	1	2	1	1	1	1	2	2	1	1			0		0	0	0		1	0	1		1	0			FALSE
	2	2	1	1	2	2	2	2	2	1	1	1	2	2	1	2			2	2	2	1	1	1	2	1	2	1	2	1	2			0		1	1	1		0	1	1		1	1			FALSE
	1	1	1	2	1	1	2	2	1	1	1	2	2	2	2	2			1	1	2	2	2	2	2	1	1	1	2	2	2			0		0	1	1		0	0	0		0	0		0.222222	0
	2	2	1	2	2	1	2	2	1	2	2	2	2	2	2	2			2	2	2	2	1	2	2	1	1	2	1	2	2			0		0	0	0		0	0	1		1	0		0.222222	0
	1	1	2	2	2	1	1	1	1	1	1	1	1	2	1	1			1	1	1	2	1	2	1	2	1	1	2	1	1			0		1	0	0		0	1	0		1	0			FALSE
	2	1	2	2	1	1	1	1	2	1	2	2	2	1	2	1			2	1	1	2	2	2	1	2	2	1	1	2	2			1		1	1	1		0	0	1		1	0			FALSE
	2	2	2	1	1	2	1	1	2	2	2	1	1	1	1	1			2	2	1	1	2	1	1	2	2	2	1	1	1			0		0	0	0		0	0	0		0	0		0	0
	2	1	1	1	2	2	2	1	1	2	1	1	2	1	2	1			2	1	2	1	1	1	2	2	1	2	2	1	2			1		1	1	1		1	1	1		1	1			FALSE
	1	2	2	1	1	2	2	2	2	2	1	1	2	2	2	1			1	2	1	1	2	1	2	1	2	2	2	1	2			1		0	0	0		0	1	0		1	1		0.444444	1
	1	2	2	2	2	2	2	2	2	1	2	2	1	1	1	2			1	2	1	2	1	1	2	1	2	1	1	2	1			1		1	0	1		0	1	1		1	1		0.777778	1
	2	1	2	1	2	2	2	1	2	1	2	2	1	2	1	2			2	1	1	1	1	1	2	2	2	1	1	2	1			1		0	1	1		1	0	1		1	1			FALSE
	2	2	1	1	2	2	2	2	2	2	2	2	2	2	1	2			2	2	2	1	1	1	2	1	2	2	1	2	2			0		1	1	1		0	1	0		1	0			FALSE
	1	2	1	1	2	2	1	2	1	2	1	1	2	2	1	2			1	2	2	1	1	1	1	1	1	2	2	1	2			1		1	1	1		1	0	1		1	1			FALSE
	2	2	2	2	2	1	2	2	1	1	1	2	2	2	2	2			2	2	1	2	1	2	2	1	1	1	2	2	2			0		1	0	0		0	0	0		0	0		0.111111	0
	1	1	1	2	1	1	1	2	1	1	2	2	2	1	1	2			1	1	2	2	2	2	1	1	1	1	1	2	2			0		0	1	1		1	0	0		1	0		0.444444	1
	2	2	1	1	2	2	2	2	2	2	1	1	2	2	1	1			2	2	2	1	1	1	2	1	2	2	2	1	2			0		1	1	1		0	1	0		1	1			FALSE
	2	2	2	2	1	1	1	2	2	2	1	1	1	2	1	2			2	2	1	2	2	2	1	1	2	2	2	1	1			0		1	1	1		1	1	0		1	0			FALSE
	1	2	1	1	1	2	2	2	1	2	2	2	1	2	1	2			1	2	2	1	2	1	2	1	1	2	1	2	1			1		1	0	0		0	0	1		1	1			FALSE
	1	1	2	2	1	2	1	1	2	1	1	1	2	2	1	1			1	1	1	2	2	1	1	2	2	1	2	1	2			0		1	1	0		0	0	1		1	1			FALSE
	2	1	1	1	2	2	2	2	2	1	2	2	2	1	2	1			2	1	2	1	1	1	2	1	2	1	1	2	2			1		1	1	1		0	1	1		1	0			FALSE
	1	2	2	2	1	1	1	2	2	2	1	1	2	1	2	1			1	2	1	2	2	2	1	1	2	2	2	1	2			1		1	1	1		1	1	0		1	1			FALSE
	1	1	2	2	1	1	1	2	2	2	1	1	1	2	2	2			1	1	1	2	2	2	1	1	2	2	2	1	1			0		1	1	1		1	1	0		1	0		0.666667	0
	1	1	2	2	2	1	1	1	1	2	1	1	2	2	1	1			1	1	1	2	1	2	1	2	1	2	2	1	2			0		1	0	0		0	1	1		1	1			FALSE
	1	1	2	2	1	1	1	2	2	2	1	1	1	2	2	2			1	1	1	2	2	2	1	1	2	2	2	1	1			0		1	1	1		1	1	0		1	0		0.666667	0
	1	2	2	2	2	1	1	1	1	2	2	1	2	2	2	1			1	2	1	2	1	2	1	2	1	2	1	1	2			1		1	0	0		0	1	1		0	1		0.555556	1
	1	1	2	2	2	2	2	1	1	1	2	2	1	2	1	1			1	1	1	2	1	1	2	2	1	1	1	2	1			0		1	0	1		1	1	0		1	1			FALSE
	2	2	1	1	2	2	2	2	2	2	2	1	1	2	1	2			2	2	2	1	1	1	2	1	2	2	1	1	1			0		1	1	1		0	1	0		0	0			FALSE
	1	2	2	2	1	1	2	1	1	1	2	2	2	1	2	1			1	2	1	2	2	2	2	2	1	1	1	2	2			1		1	1	1		1	1	0		1	0			FALSE
	1	1	2	2	2	1	1	1	1	1	2	1	1	1	1	1			1	1	1	2	1	2	1	2	1	1	1	1	1			0		1	0	0		0	1	0		0	0		0.222222	0
	2	2	2	2	2	2	2	2	1	2	2	1	2	1	1	2			2	2	1	2	1	1	2	1	1	2	1	1	2			0		1	0	1		0	0	1		0	1		0.444444	1
	2	1	1	1	2	2	2	2	2	2	1	1	2	2	1	2			2	1	2	1	1	1	2	1	2	2	2	1	2			1		1	1	1		0	1	0		1	1			FALSE
	2	2	1	2	2	1	2	2	1	1	1	2	2	2	2	2			2	2	2	2	1	2	2	1	1	1	2	2	2			0		0	0	0		0	0	0		0	0		0	0
																																															0.406504	0.512195	Avg
																																															0.030208	0.0790334	SEM
[truncated: 1 more columns]

## Sheet: CorrExp2NoDice
switching prob	Critical Trial
0.666667	1		Don't forget to change chi square test statistics and Ns per mistake (41 runs, 42 no runs)
0.333333	1
0.111111	0		wilcox.test(Switch,Critical, paired=TRUE)
				Wilcoxon signed rank test with continuity correction
			data: Switch and Critical
			V = 392, p-value = 0.6216
			alternative hypothesis: true location shift is not equal to 0
			data: Critical and Switch
			V = 469, p-value = 0.6216
0.444444	1		alternative hypothesis: true location shift is not equal to 0
0.777778	1
0.444444	1
0.333333	1
0.333333	0
0.888889	0
0.222222	0
0.555556	1
0.555556	0
0.777778	0
0.555556	0
0.777778	1
0.333333	0
0.666667	1
0.666667	1
0.777778	0
0.888889	1
0.333333	1
0.888889	1
0.555556	1
0.333333	0
0.777778	1
0.333333	0
0.666667	1
1	1
0.777778	1
0.555556	1
0.888889	1
0.666667	0
0.666667	1
0.555556	1
0.555556	0
0.777778	1
0.888889	1
0.555556	0
0.666667	0
0.444444	1
0.777778	1
0.777778	1
0.608466	0.642857	Avg
0.0328454	0.0748318	SEM

## Sheet: IncorrExp2Dice
Correct or no	0	0	1	0	1	1	0	1	0	0	1	0	0	0	0	1
Correctness of	Response 1	2	3	4	5	6	7	8	9	10	11	12	13	14	15	16		Observed
Guess	Guess 1	2	3	4	5	6	7	8	9	10	11	12	13	14	15	16
Odd or event																		Odd Even sequences														Reversals													switching prob	Critical Trial
	1	2	2	1	1	2	2	2	1	1	1	2	1	1	1			2	1	2	2	1	2	1	2	2	2	1	1	2		0		1	1	1		1	1	1		1	0		0.777778	1		wilcox.test(Switch,Critical, paired=TRUE)
	1	2	2	1	2	1	2	1	2	1	2	2	1	2	2			2	1	2	2	2	1	1	1	1	2	2	1	2		0		1	0	1		0	1	0		0	0		0.333333	1
	2	2	2	2	2	2	2	1	2	2	2	2	2	2	2			1	1	2	1	2	2	1	1	1	1	2	1	1		1		0	1	0		0	1	1		0	1		0.555556	1			Wilcoxon signed rank test with continuity correction
	1	2	1	2	1	1	2	2	2	1	2	1	1	1	1			2	1	1	1	1	1	1	2	1	2	2	2	2		0		1	0	0		1	0	0		1	1		0.444444	0		data: Switch and Critical
	2	2	2	2	1	2	2	2	1	1	2	2	2	2	2			1	1	2	1	1	2	1	2	2	2	2	1	1		1		0	0	1		1	1	1		0	1		0.666667	0		V = 275.5, p-value = 0.0007919
	2	2	1	2	1	1	1	2	2	1	2	2	1	2	2			1	1	1	1	1	1	2	2	1	2	2	1	2		1		1	0	0		0	0	0		0	0		0.222222	0		alternative hypothesis: true location shift is not equal to 0
	2	2	2	2	2	2	1	1	2	2	2	1	1	1	1			1	1	2	1	2	2	2	1	1	1	2	2	2		1		0	1	0		1	1	1		1	1		0.777778	1
	2	2	2	2	2	1	2	2	2	1	2	1	1	1	1			1	1	2	1	2	1	1	2	1	2	2	2	2		1		0	1	1		1	0	0		1	1		0.666667	1		Warning messages:
	1	2	2	2	2	2	2	1	1	1	2	1	1	2	1			2	1	2	1	2	2	1	1	2	2	2	2	2		0		0	1	0		0	0	1		1	1					1: In wilcox.test.default(Switch, Critical, paired = TRUE) :
	2	2	2	1	1	1	2	2	1	1	1	1	1	1	1			1	1	2	2	1	1	1	2	2	2	1	2	2		1		1	1	0		1	1	1		0	1		0.777778	1		cannot compute exact p-value with ties
																																																2: In wilcox.test.default(Switch, Critical, paired = TRUE) :
	1	1	1	2	2	1	2	2	2	2	2	2	2	2	2			2	2	1	1	2	1	1	2	1	1	2	1	1		1		1	1	1		1	0	1		0	1		0.777778	1		cannot compute exact p-value with zeroes
	1	2	1	2	1	1	1	1	1	2	1	1	1	1	2			2	1	1	1	1	1	2	1	2	1	1	2	2		0		1	0	0		1	0	0		0	1
	2	2	2	1	1	2	1	1	2	2	2	2	2	2	2			1	1	2	2	1	2	2	1	1	1	2	1	1		1		1	1	1		1	1	1		0	1		0.888889	1		data: Critical and Switch
	1	1	1	2	2	1	1	1	2	2	2	1	1	1	2			2	2	1	1	2	1	2	1	1	1	2	2	2		1		1	1	1		1	1	1		1	1					V = 949.5, p-value = 0.0007919
	1	1	1	2	2	2	1	2	1	2	2	1	2	2	2			2	2	1	1	2	2	2	2	2	1	2	2	1		1		1	1	0		0	1	0		1	0		0.555556	1		alternative hypothesis: true location shift is not equal to 0
	2	2	1	1	2	2	1	2	1	1	2	2	2	1	1			1	1	1	2	2	2	2	2	2	2	2	1	1		1		0	0	0		0	1	1		0	1		0.444444	0
	2	2	1	1	2	2	1	1	2	2	1	1	2	1	1			1	1	1	2	2	2	2	1	1	1	1	2	1		1		0	0	0		1	1	1		0	0		0.444444	0
	1	2	2	2	1	1	1	2	2	2	1	1	1	2	2			2	1	2	1	1	1	2	2	1	1	1	2	2		0		0	0	0		0	0	1		0	1		0.222222	1
	1	1	1	2	2	1	1	2	2	2	2	1	1	1	1			2	2	1	1	2	1	2	2	1	1	2	2	2		1		1	1	1		0	0	1		1	1		0.777778	1
	2	2	1	2	1	1	1	2	2	1	1	2	2	1	1			1	1	1	1	1	1	2	2	1	2	1	1	1		1		1	0	0		0	0	0		1	1		0.444444	0
	1	1	1	2	2	1	1	1	1	2	2	1	1	1	1			2	2	1	1	2	1	2	1	2	1	2	2	2		1		1	1	1		1	0	0		1	1		0.777778	1
	1	1	1	2	1	2	1	2	1	2	1	1	2	1	2			2	2	1	1	1	2	2	2	2	1	1	2	1		1		1	0	1		0	1	0		0	0
	2	2	2	1	2	1	2	2	2	1	2	2	2	2	2			1	1	2	2	2	1	1	2	1	2	2	1	1		1		1	0	1		1	0	0		0	1		0.555556	1
	1	2	2	1	1	2	2	2	1	2	1	2	2	2	1			2	1	2	2	1	2	1	2	2	1	1	1	1		0		1	1	1		1	1	0		1	1
	1	2	1	2	1	2	1	2	1	2	1	2	1	1	2			2	1	1	1	1	2	2	2	2	1	1	1	2		0		1	0	1		0	1	0		1	0
	1	2	1	2	1	1	1	2	1	1	2	1	1	2	1			2	1	1	1	1	1	2	2	2	2	2	2	2		0		1	0	0		0	1	1		1	1
	2	1	1	1	2	2	2	2	1	1	2	2	1	2	2			1	2	1	2	2	2	1	2	2	2	2	1	2		0		0	0	0		1	1	1		0	0		0.333333	0
	2	2	1	1	1	2	2	1	2	1	2	2	1	1	2			1	1	1	2	1	2	1	1	1	2	2	1	2		1		0	1	1		0	1	0		0	0
	1	1	2	1	1	2	1	1	2	2	1	2	2	1	2			2	2	2	2	1	2	2	1	1	1	1	1	1		1		1	1	1		1	1	1		1	1
	1	1	1	2	1	1	1	2	1	2	2	1	1	1	1			2	2	1	1	1	1	2	2	2	1	2	2	2		1		1	0	0		0	1	0		1	1		0.555556	0
	1	2	2	1	2	1	2	1	1	2	1	1	2	1	1			2	1	2	2	2	1	1	1	2	1	1	2	1		0		1	0	1		0	0	0		0	0		0.222222	0
	1	1	1	1	2	2	2	2	2	2	1	1	1	2	2			2	2	1	2	2	2	1	2	1	1	1	2	2		1		0	0	0		1	0	1		0	1		0.444444	0
	1	2	2	1	1	2	1	1	2	2	1	1	1	2	2			2	1	2	2	1	2	2	1	1	1	1	2	2		0		1	1	1		1	1	1		0	1		0.777778	1
	1	2	2	2	1	1	2	2	1	2	2	2	2	2	1			2	1	2	1	1	1	1	2	2	1	2	1	1		0		0	0	0		1	1	0		0	1
	1	1	1	1	1	1	2	2	2	1	1	2	2	2	2			2	2	1	2	1	1	1	2	1	2	1	1	1		1		0	1	0		1	0	0		1	1		0.555556	1
	2	2	2	1	2	2	2	1	1	2	1	1	2	2	1			1	1	2	2	2	2	1	1	2	1	1	2	1		1		1	0	0		0	0	0		0	0
	2	1	2	1	2	1	1	1	2	1	1	2	1	2	1			1	2	2	2	2	1	2	1	1	2	1	1	2		0		1	0	1		1	1	0		1	0
	1	1	1	2	2	2	1	2	2	1	2	2	2	2	2			2	2	1	1	2	2	2	2	1	2	2	1	1		1		1	1	0		0	0	0		0	1		0.444444	1
	1	1	2	1	1	2	2	1	2	1	2	1	2	2	1			2	2	2	2	1	2	1	1	1	2	2	2	1		1		1	1	1		0	1	0		1	0
	2	2	2	2	2	2	1	1	2	1	1	1	1	1	1			1	1	2	1	2	2	2	1	1	2	1	2	2		1		0	1	0		1	1	0		0	1		0.555556	1
	1	2	2	1	1	2	1	1	2	2	2	1	1	1	2			2	1	2	2	1	2	2	1	1	1	2	2	2		0		1	1	1		1	1	1		1	1
	1	1	2	1	1	1	1	2	1	1	1	1	2	1	2			2	2	2	2	1	1	2	2	2	2	1	2	1		1		1	1	0		0	1	1		0	0
	2	1	1	2	2	1	1	2	1	1	2	2	1	2	2			1	2	1	1	2	1	2	2	2	2	2	1	2		0		1	1	1		0	1	1		0	0		0.555556	0
	2	2	2	1	1	2	1	1	2	2	2	1	1	1	1			1	1	2	2	1	2	2	1	1	1	2	2	2		1		1	1	1		1	1	1		1	1		1	1
	2	1	1	2	2	2	1	2	2	2	2	2	1	1	2			1	2	1	1	2	2	2	2	1	1	2	1	2		0		1	1	0		0	0	1		0	0
	2	1	2	1	1	2	1	1	2	1	1	2	2	1	2			1	2	2	2	1	2	2	1	1	2	1	1	1		0		1	1	1		1	1	0		1	1
	1	1	1	1	2	1	2	2	1	1	2	2	1	2	2			2	2	1	2	2	1	1	2	2	2	2	1	2		1		0	0	1		1	1	1		0	0		0.555556	1
	1	2	1	1	2	2	2	1	2	2	1	2	2	1	1			2	1	1	2	2	2	1	1	1	1	1	1	1		0		0	0	0		0	1	1		1	1		0.444444	0
	1	1	1	2	2	2	2	1	1	2	2	2	2	1	1			2	2	1	1	2	2	1	1	2	1	2	1	1		1		1	1	0		0	0	0		0	1		0.444444	1
	2	1	2	2	1	1	1	2	1	1	1	2	1	1	1			1	2	2	1	1	1	2	2	2	2	1	1	2		0		0	0	0		0	1	1		1	0		0.333333	1
	2	2	2	2	1	1	2	1	2	1	1	1	1	1	1			1	1	2	1	1	1	1	1	1	2	1	2	2		1		0	0	0		0	1	0		0	1		0.333333	1
	1	2	1	1	2	2	2	1	1	2	1	1	2	1	2			2	1	1	2	2	2	1	1	2	1	1	2	1		0		0	0	0		0	0	0		0	0
	2	1	2	2	2	2	2	1	2	2	2	1	2	2	1			1	2	2	1	2	2	1	1	1	1	2	2	1		0		0	1	0		0	1	1		1	0
	2	2	1	1	2	2	2	1	1	2	1	1	2	2	1			1	1	1	2	2	2	1	1	2	1	1	2	1		1		0	0	0		0	0	0		0	0
	1	1	2	2	2	2	1	1	1	2	1	1	2	2	1			2	2	2	1	2	2	2	1	2	1	1	2	1		1		0	1	0		1	0	0		0	0
	2	2	2	2	1	1	1	1	1	1	1	2	1	1	1			1	1	2	1	1	1	2	1	2	2	1	1	2		1		0	0	0		1	0	1		1	0		0.444444	1
	2	2	2	1	1	1	2	2	2	2	2	2	2	2	2			1	1	2	2	1	1	1	2	1	1	2	1	1		1		1	1	0		1	0	1		0	1		0.666667	1
	2	1	2	2	1	1	1	2	2	1	2	2	1	2	1			1	2	2	1	1	1	2	2	1	2	2	1	2		0		0	0	0		0	0	0		0	0
	1	1	1	2	2	1	2	2	1	1	1	2	2	2	2			2	2	1	1	2	1	1	2	2	2	1	1	1		1		1	1	1		1	1	1		1	1		1	1
	2	2	2	1	2	2	1	2	2	2	2	1	1	1	1			1	1	2	2	2	2	2	2	1	1	2	2	2		1		1	0	0		0	0	1		1	1		0.555556	1
	2	2	2	2	2	2	1	2	1	1	1	1	1	1	1			1	1	2	1	2	2	2	2	2	2	1	2	2		1		0	1	0		0	1	1		0	1		0.555556	1
	1	1	2	2	2	2	2	2	1	1	2	2	2	1	2			2	2	2	1	2	2	1	2	2	2	2	1	1		1		0	1	0		1	1	1		0	1
	2	1	1	1	1	1	1	1	1	1	1	1	1	2	2			1	2	1	2	1	1	2	1	2	2	1	2	2		0		0	1	0		1	0	1		0	1		0.444444	1
	2	1	2	1	2	2	1	1	2	1	2	1	2	2	2			1	2	2	2	2	2	2	1	1	2	2	2	1		0		1	0	0		1	1	0		1	0		0.444444	1
	2	2	2	2	1	2	2	2	2	1	1	2	1	2	2			1	1	2	1	1	2	1	2	1	2	1	1	2		1		0	0	1		1	0	0		1	0		0.444444	1
	1	1	2	2	2	2	1	2	1	1	1	1	1	1	1			2	2	2	1	2	2	2	2	2	2	1	2	2		1		0	1	0		0	1	1		0	1		0.555556	1
	1	1	1	2	2	2	2	2	2	2	2	1	2	2	1			2	2	1	1	2	2	1	2	1	1	2	2	1		1		1	1	0		1	0	1		1	0
	2	2	2	2	1	2	1	1	1	1	1	1	1	1	1			1	1	2	1	1	2	2	1	2	2	1	2	2		1		0	0	1		1	0	1		0	1		0.555556	1
	2	2	2	1	1	2	1	2	2	1	1	2	2	2	1			1	1	2	2	1	2	2	2	1	2	1	1	1		1		1	1	1		0	0	0		1	1
	1	2	1	1	1	1	1	1	1	1	1	1	2	2	1			2	1	1	2	1	1	2	1	2	2	1	2	1		0		0	1	0		1	0	1		0	0
	2	2	2	1	1	2	1	2	1	1	1	2	2	2	2			1	1	2	2	1	2	2	2	2	2	1	1	1		1		1	1	1		0	1	1		1	1		0.888889	1
	2	2	2	2	2	1	2	2	2	2	2	2	2	2	1			1	1	2	1	2	1	1	2	1	1	2	1	1		1		0	1	1		1	0	1		0	1
	2	2	1	1	2	1	2	2	2	2	2	2	2	1	2			1	1	1	2	2	1	1	2	1	1	2	1	1		1		0	0	1		1	0	1		0	1
	2	2	2	2	2	1	2	1	1	2	1	1	1	1	1			1	1	2	1	2	1	1	1	2	1	1	2	2		1		0	1	1		0	0	0		0	1		0.444444	1
	1	1	1	1	1	1	1	1	2	2	2	2	2	2	2			2	2	1	2	1	1	2	1	1	1	2	1	1		1		0	1	0		1	1	1		0	1		0.666667	1
	2	1	1	2	1	1	2	1	2	1	2	2	1	1	1			1	2	1	1	1	1	1	1	1	2	2	1	2		0		1	0	0		0	1	0		0	0		0.222222	1
	2	2	2	1	1	1	2	2	2	1	1	2	2	2	2			1	1	2	2	1	1	1	2	1	2	1	1	1		1		1	1	0		1	0	0		1	1		0.666667	1
	1	2	2	1	1	1	2	2	1	2	1	2	2	2	1			2	1	2	2	1	1	1	2	2	1	1	1	1		0		1	1	0		1	1	0		1	1
	2	2	2	1	1	2	1	2	1	1	1	1	2	1	2			1	1	2	2	1	2	2	2	2	2	1	2	1		1		1	1	1		0	1	1		0	0
	2	1	1	1	2	2	2	2	1	1	1	1	1	1	1			1	2	1	2	2	2	1	2	2	2	1	2	2		0		0	0	0		1	1	1		0	1		0.444444	1
	1	1	2	1	2	2	2	2	2	2	1	1	2	1	2			2	2	2	2	2	2	1	2	1	1	1	2	1		1		1	0	0		1	0	1		0	0
	1	1	1	2	2	1	2	2	2	2	2	2	2	2	2			2	2	1	1	2	1	1	2	1	1	2	1	1		1		1	1	1		1	0	1		0	1		0.777778	1
	1	2	2	2	1	1	1	2	2	1	2	2	1	2	1			2	1	2	1	1	1	2	2	1	2	2	1	2		0		0	0	0		0	0	0		0	0
																																													0.557734	0.764706	Avg
																																													0.0272148	0.0599885	SEM

## Sheet: IncorrExp2NoDice
switching prob	Critical trial
			wilcox.test(Switch,Critical, paired=TRUE)
				Wilcoxon signed rank test with continuity correction
			data: Switch and Critical
			V = 287, p-value = 0.1342
			alternative hypothesis: true location shift is not equal to 0
			Warning messages:
0.444444	1		1: In wilcox.test.default(Switch, Critical, paired = TRUE) :
			cannot compute exact p-value with ties
			2: In wilcox.test.default(Switch, Critical, paired = TRUE) :
			cannot compute exact p-value with zeroes
0.333333	1
1	0		data: Critical and Switch
			V = 148, p-value = 0.1342
			alternative hypothesis: true location shift is not equal to 0
0.444444	0
0.777778	0
0.444444	1
0.555556	1
0.444444	1
1	0
0.333333	1
0.222222	0
0.555556	0
0.666667	0
0.888889	1
0.555556	0
0.333333	1
0.777778	1
0	0
0.444444	0
0.111111	0
0.333333	0
0	0
0.666667	0
0.666667	0
0.666667	0
0.333333	0
0.666667	0
0.555556	1
0.666667	0
0.666667	1
0.444444	0
0	0
0.5	0.34375	Avg
0.0465346	0.0853051	SEM
