# Supplementary material for: Losses and External Outcomes Interact to Produce the Gambler’s Fallacy
Source: PLoS One. 2017 Jan 26;12(1):e0170057. doi: 10.1371/journal.pone.0170057 (PMC5268496; doi:10.1371/journal.pone.0170057)
Supplement: S5 File — (XLSX) [file pone.0170057.s005.xlsx]

## Sheet: Original Data
V2	V3	V4	V5	V7	V8	V9			V10	Q624	Q618	Q619	Q621	Q315	Q92	Q327	Q93	Q328_1	Q94	Q348	Q95	Q532_1	Q96	Q349	Q97	Q533_1	Q98	Q350	Q99	Q534_1	Q100	Q351	Q101	Q535_1	Q102	Q352	Q103	Q536_1	Q104	Q353	Q105	Q537_1	Q106	Q354	Q107	Q538_1	Q108	Q355	Q109
ResponseSet	Name	ExternalDataReference	EmailAddress	Status	StartDate	EndDate			Finished	MPORTANT NOTE TO mTURK PARTICIPANTS: THIS EXPERIMENT IN / WHICH YOU GUESS THE OUTCOME OF DICE THROWS WAS PREVIOUSLY RUN IN / SEPTEMBER 2013. WE WILL CHECK YOUR WORKER ID AGAINST PARTICIPANTS / IN THAT EX...	Â / / / Project Title: Visual Adaptation, Selective Attention, / and Shape Coding: an integrative investigation of / visual attention; understanding the mechanisms that control the / dynamics of perceptu...	I have read the consent form above and I...	Thank you. Press the NEXT button to move to the instructions for the experiment.	NOTE: PLEASE DO NOT COMPLETE THIS EXPERIMENT UNLESS YOU ARE AN / AMAZON MECHANICAL TURK WORKER. / You will be asked to do three things when you see each image of a / pair of dice: 1) determine whether...		Running Tally (1=ODD, 2=EVEN; current trial underlined):2	What do you guess the next sum will be?	Slide the bar to indicate your confidence that your guess is right.-Percent confidence		Running Tally (1=ODD, 2=EVEN; current trial underlined): / 22	What do you guess the next sum will be?	Slide the bar to indicate your confidence that your guess is right.-Percent confidence		Running Tally (1=ODD, 2=EVEN; current trial underlined): / 221	What do you guess the next sum will be?	Slide the bar to indicate your confidence that your guess is right.-Percent confidence		Running Tally (1=ODD, 2=EVEN; current trial underlined): / 2212	What do you guess the next sum will be?	Slide the bar to indicate your confidence that your guess is right.-Percent confidence		Running Tally (1=ODD, 2=EVEN; current trial underlined): / 22121	What do you guess the next sum will be?	Slide the bar to indicate your confidence that your guess is right.-Percent confidence		Running Tally (1=ODD, 2=EVEN; current trial underlined): / 221211	What do you guess the next sum will be?	Slide the bar to indicate your confidence that your guess is right.-Percent confidence		Running Tally (1=ODD, 2=EVEN; current trial underlined): / 2212112	What do you guess the next sum will be?	Slide the bar to indicate your confidence that your guess is right.-Percent confidence		Running Tally (1=ODD, 2=EVEN; current trial underlined): / 22121121	What do you guess the next sum will be?	Slide the bar to indicate your confidence that your guess is right.-Percent confidence		Running Tally (1=ODD, 2=EVEN; current trial underlined): / 221211212	What do you guess the next sum will be?
Default Response Set	Anonymous			0	2014-01-08 15:27:13	2014-01-08 15:33:10			1	1	1	1	1	1
Default Response Set	Anonymous			0	2014-01-08 15:26:34	2014-01-08 15:33:34			1	1	1	1	1	1
Default Response Set	Anonymous			0	2014-01-08 15:26:53	2014-01-08 15:33:38			1	1	1	1	1	1
Default Response Set	Anonymous			0	2014-01-08 15:26:58	2014-01-08 15:34:09			1	1	1	1	1	1	2	1	2	50.6	2	1	2	60.7	1	1	1	49.4	2	1	2	50.6	1	1	2	51.7	1	1	2	50.4	2	1	2	48.8	1	1	2	50.9	2	1	2
Default Response Set	Anonymous			0	2014-01-08 15:26:32	2014-01-08 15:34:24			1	1	1	1	1	1	2	1	1	37.5	2	1	1	47.6	1	1	2	23.3	2	1	1	55.8	1	1	2	17.8	1	1	1	33.3	2	1	2	57.1	1	1	1	36.7	2	1	1
Default Response Set	Anonymous			0	2014-01-08 15:26:21	2014-01-08 15:34:39			1	1	1	1	1	1
Default Response Set	Anonymous			0	2014-01-08 15:27:59	2014-01-08 15:34:48			1	1	1	1	1	1	2	1	2	50.1	2	1	2	50.1	1	1	1	50.6	2	1	2	51.2	1	1	1	59.4	1	1	1	60.4	2	1	1	52.2	1	1	1	59.9	2	1	2
Default Response Set	Anonymous			0	2014-01-08 15:28:03	2014-01-08 15:34:48			1	1	1	1	1	1
Default Response Set	Anonymous			0	2014-01-08 15:28:33	2014-01-08 15:35:23			1	1	1	1	1	1
Default Response Set	Anonymous			0	2014-01-08 15:28:15	2014-01-08 15:35:23			1	1	1	1	1	1	2	1	2	47.4	2	1	2	44.4	1	1	2	50.5	2	1	2	50.8	1	1	2	46.9	1	1	2	53.3	2	1	2	44.4	1	1	2	50	2	1	2
Default Response Set	Anonymous			0	2014-01-08 15:26:05	2014-01-08 15:35:38			1	1	1	1	1	1	2	1	2	50.1	2	1	1	60.2	1	1	2	60.7	2	1	1	65	1	1	1	55.3	1	1	2	70.2	2	1	2	50.4	1	1	2	75.8	2	1	2
Default Response Set	Anonymous			0	2014-01-08 15:27:03	2014-01-08 15:35:54			1	1	1	1	1	1	2	1	2	49.9	2	1	2	61.2	1	1	2	58.4	2	1	2	52.7	1	1	2	54.8	1	1	2	51.4	2	1	2	49.9	1	1	2	50.4	2	1	1
Default Response Set	Anonymous			0	2014-01-08 15:29:01	2014-01-08 15:36:07			1	1	1	1	1	1
Default Response Set	Anonymous			0	2014-01-08 15:27:29	2014-01-08 15:36:08			1	1	1	1	1	1	2	1	2	49.9	2	1	2	50.9	1	1	1	50.1	2	1	1	49.6	1	1	2	50	1	1	2	50	2	1	1	50	1	1	1	50	2	1	1
Default Response Set	Anonymous			0	2014-01-08 15:26:54	2014-01-08 15:36:11			1	1	1	1	1	1	2	1	1	51.9	2	1	1	50.6	1	1	1	47.8	2	1	1	47.6	1	1	2	50.6	1	1	2	50.6	2	1	1	50.4	1	1	2	50.4	2	1	1
Default Response Set	Anonymous			0	2014-01-08 15:27:24	2014-01-08 15:36:12			1	1	1	1	1	1
Default Response Set	Anonymous			0	2014-01-08 15:26:35	2014-01-08 15:36:16			1	1	1	1	1	1
Default Response Set	Anonymous			0	2014-01-08 15:28:46	2014-01-08 15:36:30			1	1	1	1	1	1
Default Response Set	Anonymous			0	2014-01-08 15:29:28	2014-01-08 15:36:59			1	1	1	1	1	1	2	1	2	50	2	1	1	50	1	1	1	60	2	1	1	60.8	1	1	1	80.8	1	1	1	81	2	1	1	70.5	1	1	2	50	2	1	1
Default Response Set	Anonymous			0	2014-01-08 15:28:16	2014-01-08 15:37:03			1	1	1	1	1	1	2	1	2	50	2	1	2	50	1	1	1	50	2	1	2	50	1	1	1	49.7	1	1	1	49.2	2	1	2	50	1	1	1	49.2	1	1	1
Default Response Set	Anonymous			0	2014-01-08 15:29:55	2014-01-08 15:37:04			1	1	1	1	1	1
Default Response Set	Anonymous			0	2014-01-08 15:28:05	2014-01-08 15:37:05			1	1	1	1	1	1	2	1	1	60.7	2	1	1	70.2	1	1	1	48.6	1	1	1	60.4	1	1	1	78.9	1	1	1	47.8	2	1	2	57.6	1	1	2	75.1	2	1	2
Default Response Set	Anonymous			0	2014-01-08 15:27:31	2014-01-08 15:37:12			1	1	1	1	1	1	2	1	1	50.4	2	1	1	50.4	1	1	1	51.4	2	1	1	50.1	1	1	1	50.1	1	1	2	50.4	2	1	1	50.1	1	1	2	50.6	2	1	1
Default Response Set	Anonymous			0	2014-01-08 15:27:54	2014-01-08 15:37:13			1	1	1	1	1	1
Default Response Set	Anonymous			0	2014-01-08 15:29:25	2014-01-08 15:37:14			1	1	1	1	1	1	2	1	2	61.7	2	1	1	38.1	1	1	2	20.3	2	1	2	37	1	1	2	20.8	1	1	2	64	2	1	2	38.6	1	1	2	20.3	2	1	1
Default Response Set	Anonymous			0	2014-01-08 15:26:27	2014-01-08 15:37:22			1	1	1	1	1	1	2	1	2	50	2	1	2	50.5	1	1	2	50	2	1	2	75.4	1	1	2	74.4	1	1	2	88	2	1	2	50.8	1	1	2	54.4	2	1	2
Default Response Set	Anonymous			0	2014-01-08 15:28:39	2014-01-08 15:37:29			1	1	1	1	1	1	2	1	1	51.2	2	1	1	49.6	1	1	1	53	2	1	1	49.4	1	1	2	50.1	1	1	2	56.3	2	1	2	48.1	1	1	1	45	2	1	2
Default Response Set	Anonymous			0	2014-01-08 15:28:13	2014-01-08 15:37:40			1	1	1	1	1	1
Default Response Set	Anonymous			0	2014-01-08 15:26:44	2014-01-08 15:37:43			1	1	1	1	1	1	2	1	2	89.5	2	1	2	72	1	1	2	61.4	2	1	1	81.5	1	1	1	88.7	1	1	2	84.6	2	1	2	86.6	1	1	2	89.2	2	1	1
Default Response Set	Anonymous			0	2014-01-08 15:28:50	2014-01-08 15:37:44			1	1	1	1	1	1	2	1	2	50.1	2	1	2	50.1	1	1	2	50.1	2	1	2	50.1	1	1	2	49.9	1	1	2	49.9	2	1	2	49.6	1	1	2	50.6	2	1	2
Default Response Set	Anonymous			0	2014-01-08 15:28:51	2014-01-08 15:37:58			1	1	1	1	1	1
Default Response Set	Anonymous			0	2014-01-08 15:31:12	2014-01-08 15:38:00			1	1	1	1	1	1
Default Response Set	Anonymous			0	2014-01-08 15:26:11	2014-01-08 15:38:01			1	1	1	1	1	1	2	1	2	82	2	1	1	80	1	1	2	80.2	2	1	1	80.7	1	1	1	80.5	1	1	2	81	2	1	1	80.5	1	1	2	80	2	1	1
Default Response Set	Anonymous			0	2014-01-08 15:27:26	2014-01-08 15:38:09			1	1	1	1	1	1	2	1	1	49.4	2	1	1	29.1	1	1	2	24.9	2	1	1	40.4	1	1	1	26.5	1	1	2	40.4	2	1	2	71.2	1	1	2	31.9	2	1	1
Default Response Set	Anonymous			0	2014-01-08 15:27:13	2014-01-08 15:38:15			1	1	1	1	1	1	2	1	1	82.8	2	1	1	100	1	1	2	43.3	2	1	1	49.5	1	1	2	49.5	1	1	2	79	2	1	1	52.3	1	1	2	50.3	2	1	1
Default Response Set	Anonymous			0	2014-01-08 15:28:42	2014-01-08 15:38:17			1	1	1	1	1	1	2	1	1	0	2	1	1	0	1	1	1	0	2	1	2	0	1	1	1	0	1	1	2	0	2	1	2	0	1	1	1	0	2	1	2
Default Response Set	Anonymous			0	2014-01-08 15:28:44	2014-01-08 15:38:28			1	1	1	1	1	1
Default Response Set	Anonymous			0	2014-01-08 15:29:25	2014-01-08 15:38:51			1	1	1	1	1	1
Default Response Set	Anonymous			0	2014-01-08 15:31:05	2014-01-08 15:38:59			1	1	1	1	1	1	2	1	2	57.6	2	1	1	56.8	1	1	1	55	2	1	1	71	1	1	2	59.1	1	1	2	72.2	2	1	1	73	1	1	1	65	2	1	2
Default Response Set	Anonymous			0	2014-01-08 15:29:45	2014-01-08 15:39:00			1	1	1	1	1	1	2	1	2	50	2	1	2	50	1	1	2	50	2	1	2	50	1	1	2	50	1	1	2	50	2	1	2	50	1	1	2	50	2	1	2
Default Response Set	Anonymous			0	2014-01-08 15:28:15	2014-01-08 15:39:20			1	1	1	1	1	1	2	1	1	68	2	1	1	73.9	1	1	2	63.1	2	1	2	56.4	1	1	1	84.1	1	1	2	78	2	1	1	81.8	1	1	1	68.7	2	1	2
Default Response Set	Anonymous			0	2014-01-08 15:29:16	2014-01-08 15:39:36			1	1	1	1	1	1
Default Response Set	Anonymous			0	2014-01-08 15:30:34	2014-01-08 15:39:38			1	1	1	1	1	1
Default Response Set	Anonymous			0	2014-01-08 15:30:03	2014-01-08 15:39:39			1	1	1	1	1	1	2	1	2	60	2	1	1	39.8	1	1	2	70.5	2	1	2	70.3	1	1	1	51.9	1	1	2	63.6	2	1	2	46.5	1	1	1	46	2	1	2
Default Response Set	Anonymous			0	2014-01-08 15:26:59	2014-01-08 15:39:42			1	1	1	1	1	1
Default Response Set	Anonymous			0	2014-01-08 15:30:19	2014-01-08 15:39:45			1	1	1	1	1	1
Default Response Set	Anonymous			0	2014-01-08 15:29:46	2014-01-08 15:39:46			1	1	1	1	1	1	2	1	1	11	2	1	2	40	1	1	2	19.7	2	1	1	2.3	1	1	2	25.6	1	1	2	18	2	1	2	64.4	1	1	1	10	2	1	2
Default Response Set	Anonymous			0	2014-01-08 15:32:05	2014-01-08 15:39:58			1	1	1	1	1	1	2	1	1	77.1	2	1	1	77.4	1	1	1	90.2	2	1	1	97.4	1	1	1	100	1	1	2	100	2	1	2	53	1	1	2	84.3	2	1	2
Default Response Set	Anonymous			0	2014-01-08 15:27:15	2014-01-08 15:40:04			1	1	1	1	1	1
Default Response Set	Anonymous			0	2014-01-08 15:28:18	2014-01-08 15:40:06			1	1	1	1	1	1
Default Response Set	Anonymous			0	2014-01-08 15:28:16	2014-01-08 15:40:23			1	1	1	1	1	1
Default Response Set	Anonymous			0	2014-01-08 15:27:51	2014-01-08 15:40:24			1	1	1	1	1	1
Default Response Set	Anonymous			0	2014-01-08 15:30:21	2014-01-08 15:40:26			1	1	1	1	1	1
Default Response Set	Anonymous			0	2014-01-08 15:27:50	2014-01-08 15:40:39			1	1	1	1	1	1	2	1	1	18.1	2	1	1	56.6	1	1	2	22	2	1	2	21.2	1	1	1	63.3	1	1	1	64.6	2	1	2	25.1	1	1	2	40.8	2	1	2
Default Response Set	Anonymous			0	2014-01-08 15:32:26	2014-01-08 15:40:40			1	1	1	1	1	1
Default Response Set	Anonymous			0	2014-01-08 15:33:51	2014-01-08 15:40:47			1	1	1	1	1	1
Default Response Set	Anonymous			0	2014-01-08 15:29:53	2014-01-08 15:40:52			1	1	1	1	1	1
Default Response Set	Anonymous			0	2014-01-08 15:34:14	2014-01-08 15:40:56			1	1	1	1	1	1
Default Response Set	Anonymous			0	2014-01-08 15:27:03	2014-01-08 15:41:03			1	1	1	1	1	1
Default Response Set	Anonymous			0	2014-01-08 15:29:54	2014-01-08 15:41:04			1	1	1	1	1	1	2	1	1	0	2	1	1	0	1	1	2	0	2	1	1	0	1	1	1	0	1	1	2	0	2	1	1	0	1	1	2	0	2	1	1
Default Response Set	Anonymous			0	2014-01-08 15:27:23	2014-01-08 15:41:04			1	1	1	1	1	1	2	1	2	50	2	1	2	50	1	1	1	50	2	1	2	50	1	1	1	50	1	1	1	50	2	1	2	50	1	1	1	50	2	1	2
Default Response Set	Anonymous			0	2014-01-08 15:28:50	2014-01-08 15:41:08			1	1	1	1	1	1
Default Response Set	Anonymous			0	2014-01-08 15:26:51	2014-01-08 15:41:17			1	1	1	1	1	1
Default Response Set	Anonymous			0	2014-01-08 15:30:50	2014-01-08 15:41:17			1	1	1	1	1	1
Default Response Set	Anonymous			0	2014-01-08 15:32:54	2014-01-08 15:41:17			1	1	1	1	1	1	2	1	2	50.1	2	1	2	50.1	1	1	2	50.1	2	1	2	50.1	1	1	1	50.4	1	1	1	50.6	2	1	1	50.4	1	1	2	51.2	2	1	2
Default Response Set	Anonymous			0	2014-01-08 15:30:00	2014-01-08 15:41:19			1	1	1	1	1	1
Default Response Set	Anonymous			0	2014-01-08 15:29:19	2014-01-08 15:41:22			1	1	1	1	1	1	2	1	1	50.1	2	1	1	60.4	1	1	2	49.4	2	1	1	50.4	1	1	2	60.2	1	1	2	62.5	2	1	1	51.2	1	1	2	52.4	2	1	1
Default Response Set	Anonymous			0	2014-01-08 15:29:46	2014-01-08 15:41:25			1	1	1	1	1	1
Default Response Set	Anonymous			0	2014-01-08 15:26:48	2014-01-08 15:41:27			1	1	1	1	1	1	2	1	1	50.1	2	1	1	39.9	1	1	1	44.5	1	1	2	38.3	1	1	1	43.7	1	1	2	63.2	2	1	2	93.8	1	1	1	43.4	2	1	1
Default Response Set	Anonymous			0	2014-01-08 15:33:55	2014-01-08 15:41:28			1	1	1	1	1	1
Default Response Set	Anonymous			0	2014-01-08 15:32:24	2014-01-08 15:41:37			1	1	1	1	1	1	2	1	1	50.1	2	1	1	50.1	1	1	1	50.1	2	1	1	50.1	1	1	1	50.4	1	1	1	50.6	2	1	1	52.2	1	1	1	51.7	2	1	1
Default Response Set	Anonymous			0	2014-01-08 15:29:56	2014-01-08 15:41:42			1	1	1	1	1	1	2	1	2	0	2	1	2	0	1	1	1	0	2	1	2	10	1	1	2	10	1	1	2	0	2	1	2	30.1	1	1	1	10	2	1	2
Default Response Set	Anonymous			0	2014-01-08 15:29:25	2014-01-08 15:41:46			1	1	1	1	1	1	2	1	1	50.4	2	1	2	50.9	1	1	1	49.9	2	1	2	49.6	1	1	1	49.4	1	1	1	50.9	2	1	1	50.4	1	1	1	50.4	2	1	1
Default Response Set	Anonymous			0	2014-01-08 15:29:43	2014-01-08 15:41:48			1	1	1	1	1	1	2	1	2	43.2	2	1	1	60.9	1	1	1	41.1	1	1	2	67.6	1	1	2	37.8	1	1	2	48.1	2	1	2	50.4	1	1	2	61.7	2	1	1
Default Response Set	Anonymous			0	2014-01-08 15:27:56	2014-01-08 15:41:59			1	1	1	1	1	1
Default Response Set	Anonymous			0	2014-01-08 15:30:00	2014-01-08 15:42:07			1	1	1	1	1	1	2	1	1	52.3	2	1	2	51	1	1	1	71.5	2	1	2	30.8	1	1	2	62.1	1	1	1	35.4	1	1	2	65.1	1	1	2	79	2	1	2
Default Response Set	Anonymous			0	2014-01-08 15:28:18	2014-01-08 15:42:08			1	1	1	1	1	1
Default Response Set	Anonymous			0	2014-01-08 15:31:48	2014-01-08 15:42:13			1	1	1	1	1	1
Default Response Set	Anonymous			0	2014-01-08 15:29:15	2014-01-08 15:42:15			1	1	1	1	1	1	2	1	1	50.4	2	1	1	50.1	1	1	1	49.9	2	1	1	50.1	1	1	1	50.1	1	1	2	49.9	2	1	1	49.9	1	1	1	50.4	2	1	1
Default Response Set	Anonymous			0	2014-01-08 15:28:06	2014-01-08 15:42:18			1	1	1	1	1	1
Default Response Set	Anonymous			0	2014-01-08 15:29:14	2014-01-08 15:42:21			1	1	1	1	1	1	2	1	1	60	2	1	1	70.1	1	1	1	50.7	2	1	1	60.8	1	1	2	70.9	1	1	2	76	2	1	2	50.4	1	1	2	70.1	2	1	1
Default Response Set	Anonymous			0	2014-01-08 15:33:54	2014-01-08 15:42:22			1	1	1	1	1	1
Default Response Set	Anonymous			0	2014-01-08 15:33:37	2014-01-08 15:42:26			1	1	1	1	1	1	2	1	1	40.4	2	1	2	58.1	1	1	2	70.4	2	1	1	51.4	1	1	2	63	1	1	2	79.4	2	1	2	46.8	1	1	2	43.7	2	1	2
Default Response Set	Anonymous			0	2014-01-08 15:29:47	2014-01-08 15:42:31			1	1	1	1	1	1	2	1	1	34.6	2	1	1	48.8	1	1	2	57.1	2	1	1	43.2	1	1	2	72.6	1	1	2	40.3	2	1	2	52.2	1	1	1	42.6	2	1	2
Default Response Set	Anonymous			0	2014-01-08 15:27:18	2014-01-08 15:42:49			1	1	1	1	1	1
Default Response Set	Anonymous			0	2014-01-08 15:30:59	2014-01-08 15:42:57			1	1	1	1	1	1
Default Response Set	Anonymous			0	2014-01-08 15:37:38	2014-01-08 15:43:04			1	1	1	1	1	1	2	1	1	100	2	1	1	80.5	1	1	2	49.7	2	1	1	50.5	1	1	2	47.4	1	1	2	51	2	1	2	56.7	1	1	2	49.5	2	1	1
Default Response Set	Anonymous			0	2014-01-08 15:31:07	2014-01-08 15:43:08			1	1	1	1	1	1	2	1	1	85.8	2	1	1	77.3	1	1	2	80.7	2	1	1	80.2	1	1	2	83.3	1	1	2	84.5	2	1	1	85.3	1	1	2	83.3	2	1	1
Default Response Set	Anonymous			0	2014-01-08 15:28:34	2014-01-08 15:43:14			1	1	1	1	1	1
Default Response Set	Anonymous			0	2014-01-08 15:31:46	2014-01-08 15:43:15			1	1	1	1	1	1	2	1	2	49.5	2	1	2	49.7	1	1	2	52.1	2	1	2	49.5	1	1	1	51.5	1	1	1	50.8	2	1	1	50.3	1	1	2	50.5	2	1	2
Default Response Set	Anonymous			0	2014-01-08 15:32:31	2014-01-08 15:43:24			1	1	1	1	1	1
Default Response Set	Anonymous			0	2014-01-08 15:33:24	2014-01-08 15:43:29			1	1	1	1	1	1	2	1	2	50	2	1	1	50	1	1	2	50	2	1	1	50	1	1	1	50	1	1	2	50	2	1	1	50	1	1	1	50	2	1	2
Default Response Set	Anonymous			0	2014-01-08 15:28:23	2014-01-08 15:43:31			1	1	1	1	1	1
Default Response Set	Anonymous			0	2014-01-08 15:32:42	2014-01-08 15:43:32			1	1	1	1	1	1
Default Response Set	Anonymous			0	2014-01-08 15:33:55	2014-01-08 15:43:33			1	1	1	1	1	1
Default Response Set	Anonymous			0	2014-01-08 15:30:32	2014-01-08 15:43:33			1	1	1	1	1	1	2	1	1	50	2	1	1	50	1	1	1	50	2	1	1	50	1	1	1	50	1	1	1	50	2	1	1	50	1	1	1	50	2	1	1
Default Response Set	Anonymous			0	2014-01-08 15:30:25	2014-01-08 15:43:33			1	1	1	1	1	1	2	1	1	39	1	1	1	68.2	1	1	1	61	2	1	1	72.8	1	1	2	82.8	1	1	2	73.9	2	1	1	92.8	1	1	2	62.3	2	1	2
Default Response Set	Anonymous			0	2014-01-08 15:33:48	2014-01-08 15:43:40			1	1	1	1	1	1
Default Response Set	Anonymous			0	2014-01-08 15:32:50	2014-01-08 15:43:43			1	1	1	1	1	1
Default Response Set	Anonymous			0	2014-01-08 15:34:27	2014-01-08 15:43:45			1	1	1	1	1	1	2	1	1	49.5	2	1	1	49.5	1	1	2	60.8	2	1	2	53.4	1	1	2	67.8	1	1	1	57	2	1	1	47.4	1	1	1	52.8	2	1	2
Default Response Set	Anonymous			0	2014-01-08 15:30:45	2014-01-08 15:43:56			1	1	1	1	1	1	2	1	2	48.8	2	1	1	71.2	1	1	2	39.6	2	1	2	60.2	1	1	1	50.1	1	1	1	70.7	2	1	2	80.7	1	1	1	70.7	2	1	2
Default Response Set	Anonymous			0	2014-01-08 15:31:18	2014-01-08 15:44:01			1	1	1	1	1	1
Default Response Set	Anonymous			0	2014-01-08 15:33:06	2014-01-08 15:44:08			1	1	1	1	1	1	2	1	1	50.1	2	1	1	50.1	1	1	1	50.1	2	1	1	50.1	1	1	1	50.1	1	1	2	50.1	2	1	1	50.1	1	1	2	50.1	2	1	2
Default Response Set	Anonymous			0	2014-01-08 15:35:46	2014-01-08 15:44:11			1	1	1	1	1	1
Default Response Set	Anonymous			0	2014-01-08 15:33:40	2014-01-08 15:44:17			1	1	1	1	1	1	2	1	2	55.3	2	1	1	49.9	1	1	2	51.7	2	1	2	50.4	1	1	2	49.4	1	1	1	50.6	2	1	2	51.4	1	1	2	50.9	2	1	2
Default Response Set	Anonymous			0	2014-01-08 15:30:22	2014-01-08 15:44:17			1	1	1	1	1	1
Default Response Set	Anonymous			0	2014-01-08 15:35:01	2014-01-08 15:44:27			1	1	1	1	1	1	2	1	1	50.1	2	1	1	49.9	1	1	2	49.6	2	1	1	49.6	1	1	1	49.9	1	1	2	49.9	2	1	1	49.6	1	1	2	49.6	2	1	2
Default Response Set	Anonymous			0	2014-01-08 15:29:45	2014-01-08 15:44:29			1	1	1	1	1	1
Default Response Set	Anonymous			0	2014-01-08 15:33:44	2014-01-08 15:44:31			1	1	1	1	1	1	2	1	1	50.9	2	1	1	59.6	1	1	1	50.4	2	1	2	50.4	1	1	1	51.9	1	1	2	49.4	2	1	2	49.6	1	1	2	48.8	2	1	1
Default Response Set	Anonymous			0	2014-01-08 15:31:28	2014-01-08 15:44:31			1	1	1	1	1	1	2	1	2	50.1	1	1	1	49.9	1	1	2	49.4	2	1	1	49.9	1	1	1	49.9	1	1	1	50.1	2	1	2	50.4	1	1	2	49.6	2	1	1
Default Response Set	Anonymous			0	2014-01-08 15:34:17	2014-01-08 15:44:32			1	1	1	1	1	1	2	1	2	90.4	2	1	1	93.5	1	1	2	100	2	1	1	100	1	1	2	51.9	1	1	1	100	2	1	1	100	1	1	2	94.6	2	1	2
Default Response Set	Anonymous			0	2014-01-08 15:32:04	2014-01-08 15:44:36			1	1	1	1	1	1
Default Response Set	Anonymous			0	2014-01-08 15:29:01	2014-01-08 15:44:39			1	1	1	1	1	1	2	1	2	50	2	1	1	50	1	1	2	50	2	1	1	60	1	1	1	60	1	1	2	80	2	1	2	60	1	1	2	70	2	1	2
Default Response Set	Anonymous			0	2014-01-08 15:34:51	2014-01-08 15:44:40			1	1	1	1	1	1	2	1	1	58.7	2	1	2	53.9	1	1	1	56.7	2	1	2	51	1	1	1	55.9	1	1	1	63.1	2	1	2	62.8	1	1	1	60.3	2	1	1
Default Response Set	Anonymous			0	2014-01-08 15:31:04	2014-01-08 15:44:42			1	1	1	1	1	1
Default Response Set	Anonymous			0	2014-01-08 15:33:09	2014-01-08 15:44:43			1	1	1	1	1	1
Default Response Set	Anonymous			0	2014-01-08 15:32:48	2014-01-08 15:44:47			1	1	1	1	1	1
Default Response Set	Anonymous			0	2014-01-08 15:30:54	2014-01-08 15:44:50			1	1	1	1	1	1	2	1	1	50.1	2	1	1	50.6	1	1	2	49.9	2	1	1	50.4	1	1	1	60.7	1	1	2	50.1	2	1	1	50.9	1	1	2	50.1	2	1	1
Default Response Set	Anonymous			0	2014-01-08 15:39:35	2014-01-08 15:44:59			1	1	1	1	1	1
Default Response Set	Anonymous			0	2014-01-08 15:32:26	2014-01-08 15:45:19			1	1	1	1	1	1
Default Response Set	Anonymous			0	2014-01-08 15:27:38	2014-01-08 15:45:21			1	1	1	1	1	1
Default Response Set	Anonymous			0	2014-01-08 15:32:23	2014-01-08 15:45:22			1	1	1	1	1	1	2	1	1	77.1	2	1	2	75.8	1	1	2	73.8	2	1	2	93.1	1	1	1	63.2	1	1	2	82.3	2	1	1	77.9	1	1	2	71.5	2	1	2
Default Response Set	Anonymous			0	2014-01-08 15:30:04	2014-01-08 15:45:31			1	1	1	1	1	1
Default Response Set	Anonymous			0	2014-01-08 15:34:31	2014-01-08 15:45:34			1	1	1	1	1	1
Default Response Set	Anonymous			0	2014-01-08 15:33:49	2014-01-08 15:45:36			1	1	1	1	1	1
Default Response Set	Anonymous			0	2014-01-08 15:30:25	2014-01-08 15:45:40			1	1	1	1	1	1
Default Response Set	Anonymous			0	2014-01-08 15:35:51	2014-01-08 15:45:50			1	1	1	1	1	1	2	1	2	50.1	2	1	2	50.1	1	1	2	49.1	2	1	1	50.1	1	1	1	49.9	1	1	2	50.1	2	1	2	49.6	1	1	2	50.9	2	1	1
Default Response Set	Anonymous			0	2014-01-08 15:33:45	2014-01-08 15:45:57			1	1	1	1	1	1
Default Response Set	Anonymous			0	2014-01-08 15:29:26	2014-01-08 15:45:57			1	1	1	1	1	1
Default Response Set	Anonymous			0	2014-01-08 15:36:25	2014-01-08 15:45:58			1	1	1	1	1	1	1	1	2	50.1	2	1	2	50.1	1	1	1	16.5	2	1	2	49.4	1	1	2	48.8	1	1	2	49.6	1	1	2	49.6	1	1	1	50.7	1	1	1
Default Response Set	Anonymous			0	2014-01-08 15:33:50	2014-01-08 15:46:01			1	1	1	1	1	1	2	1	1	50.5	2	1	1	63.3	1	1	1	50	2	1	2	55.1	1	1	1	61.8	1	1	2	64.4	2	1	1	65.1	1	1	1	39.2	2	1	1
Default Response Set	Anonymous			0	2014-01-08 15:30:06	2014-01-08 15:46:04			1	1	1	1	1	1
Default Response Set	Anonymous			0	2014-01-08 15:33:58	2014-01-08 15:46:10			1	1	1	1	1	1	2	1	1	50.1	2	1	1	50.1	1	1	1	50.1	2	1	2	49.9	1	1	2	50.1	1	1	1	50.1	2	1	1	50.1	1	1	1	49.9	2	1	2
Default Response Set	Anonymous			0	2014-01-08 15:33:05	2014-01-08 15:46:24			1	1	1	1	1	1
Default Response Set	Anonymous			0	2014-01-08 15:31:30	2014-01-08 15:46:33			1	1	1	1	1	1	2	1	2	60	2	1	1	70	1	1	1	70	2	1	1	30	1	1	2	50	1	1	2	80	2	1	1	60	1	1	2	20	2	1	1
Default Response Set	Anonymous			0	2014-01-08 15:31:58	2014-01-08 15:46:34			1	1	1	1	1	1	2	1	1	100	2	1	1	80	1	1	2	50	1	1	1	80	1	1	2	100	1	1	2	50	2	1	1	80.8	1	1	2	100	2	1	1
Default Response Set	Anonymous			0	2014-01-08 15:30:15	2014-01-08 15:46:37			1	1	1	1	1	1	2	1	1	49.7	2	1	1	61.3	1	1	1	46.9	2	1	1	49.7	1	1	1	79.5	1	1	2	64.9	2	1	1	79.5	1	1	1	84.4	2	1	2
Default Response Set	Anonymous			0	2014-01-08 15:27:41	2014-01-08 15:46:43			1	1	1	1	1	1
Default Response Set	Anonymous			0	2014-01-08 15:37:03	2014-01-08 15:46:46			1	1	1	1	1	1	2	1	1	50.3	2	1	2	49.7	1	1	1	50.3	2	1	1	49.7	1	1	2	50.3	1	1	2	49.5	2	1	1	50.3	1	1	2	49.7	2	1	1
Default Response Set	Anonymous			0	2014-01-08 15:28:37	2014-01-08 15:46:49			1	1	1	1	1	1	2	1	1	50.1	2	1	1	61.4	1	1	1	38.8	2	1	1	71.2	1	1	2	80.5	1	1	2	80	2	1	1	50.4	1	1	2	50.4	2	1	1
Default Response Set	Anonymous			0	2014-01-08 15:32:22	2014-01-08 15:46:56			1	1	1	1	1	1	2	1	1	64.8	2	1	2	48.8	1	1	2	69.9	2	1	2	95.6	1	1	2	54	1	1	1	51.7	2	1	2	88.2	1	1	2	73.5	2	1	2
Default Response Set	Anonymous			0	2014-01-08 15:31:41	2014-01-08 15:46:59			1	1	1	1	1	1	2	1	2	50.1	2	1	2	50.4	1	1	2	50.4	2	1	2	50.7	1	1	2	50.1	1	1	2	51.2	2	1	1	50.7	1	1	1	50.4	2	1	2
Default Response Set	Anonymous			0	2014-01-08 15:31:32	2014-01-08 15:47:09			1	1	1	1	1	1	2	1	1	51.7	2	1	1	55.3	1	1	1	51.9	2	1	1	50.9	1	1	2	51.4	1	1	1	50.9	2	1	1	54	1	1	1	41.7	2	1	2
Default Response Set	Anonymous			0	2014-01-08 15:32:42	2014-01-08 15:47:11			1	1	1	1	1	1
Default Response Set	Anonymous			0	2014-01-08 15:28:43	2014-01-08 15:47:27			1	1	1	1	1	1
Default Response Set	Anonymous			0	2014-01-08 15:36:55	2014-01-08 15:47:35			1	1	1	1	1	1
Default Response Set	Anonymous			0	2014-01-08 15:31:24	2014-01-08 15:47:38			1	1	1	1	1	1	2	1	2	60	2	1	1	50.3	1	1	2	45.9	2	1	1	39	1	1	2	30.3	1	1	2	39.7	2	1	1	30	1	1	2	40	2	1	2
Default Response Set	Anonymous			0	2014-01-08 15:33:57	2014-01-08 15:47:40			1	1	1	1	1	1
Default Response Set	Anonymous			0	2014-01-08 15:36:09	2014-01-08 15:47:45			1	1	1	1	1	1	2	1	1	99.2	2	1	1	100	1	1	2	49.9	2	1	2	49.4	1	1	2	52.2	1	1	1	49.9	2	1	1	50.1	1	1	1	50.6	2	1	2
Default Response Set	Anonymous			0	2014-01-08 15:38:01	2014-01-08 15:47:50			1	1	1	1	1	1
Default Response Set	Anonymous			0	2014-01-08 15:35:56	2014-01-08 15:47:57			1	1	1	1	1	1	2	1	1	59.5	2	1	1	69.7	1	1	2	64.1	1	1	1	47.7	1	1	2	76.9	1	1	2	44.1	1	1	1	77.7	1	1	2	59.2	2	1	1
Default Response Set	Anonymous			0	2014-01-08 15:31:22	2014-01-08 15:48:00			1	1	1	1	1	1
Default Response Set	Anonymous			0	2014-01-08 15:39:05	2014-01-08 15:48:02			1	1	1	1	1	1	2	1	2	39.7	2	1	2	19.5	1	1	2	40	2	1	2	19.7	1	1	2	19.2	1	1	1	19.5	2	1	2	60.3	1	1	2	29.2	2	1	2
Default Response Set	Anonymous			0	2014-01-08 15:35:06	2014-01-08 15:48:05			1	1	1	1	1	1
Default Response Set	Anonymous			0	2014-01-08 15:31:18	2014-01-08 15:48:14			1	1	1	1	1	1	2	1	2	30	2	1	1	60	1	1	1	39.5	2	1	2	24.4	1	1	2	29.2	1	1	2	70.8	2	1	2	50.3	1	1	1	49.7	2	1	1
Default Response Set	Anonymous			0	2014-01-08 15:27:32	2014-01-08 15:48:18			1	1	1	1	1	1	2	1	1	60	2	1	1	80	1	1	2	60	2	1	1	55.1	1	1	1	60	1	1	2	65.1	2	1	2	55.1	1	1	2	75.4	2	1	1
Default Response Set	Anonymous			0	2014-01-08 15:33:37	2014-01-08 15:48:29			1	1	1	1	1	1
Default Response Set	Anonymous			0	2014-01-08 15:35:02	2014-01-08 15:48:35			1	1	1	1	1	1	2	1	1	10	2	1	1	18.5	1	1	1	18.5	2	1	1	20.8	1	1	1	20.1	1	1	1	13.9	2	1	1	20.8	1	1	1	17.7	2	1	1
Default Response Set	Anonymous			0	2014-01-08 15:40:26	2014-01-08 15:48:35			1	1	1	1	1	1	2	1	1	16.2	2	1	1	20.8	1	1	1	19	2	1	2	13.6	1	1	1	8.2	1	1	1	7.5	2	1	2	8.2	1	1	1	5.4	2	1	2
Default Response Set	Anonymous			0	2014-01-08 15:33:46	2014-01-08 15:48:49			1	1	1	1	1	1	2	1	2	50.9	2	1	1	49.6	1	1	2	49.9	2	1	2	50.1	1	1	2	49.6	1	1	1	49.9	2	1	2	49.4	1	1	2	49.9	2	1	2
Default Response Set	Anonymous			0	2014-01-08 15:37:16	2014-01-08 15:48:56			1	1	1	1	1	1
Default Response Set	Anonymous			0	2014-01-08 15:33:47	2014-01-08 15:49:22			1	1	1	1	1	1	2	1	1	50	2	1	1	50	1	1	2	50	2	1	2	50	1	1	1	50	1	1	1	50	2	1	2	50	1	1	2	50	2	1	2
Default Response Set	Anonymous			0	2014-01-08 15:34:45	2014-01-08 15:49:24			1	1	1	1	1	1
Default Response Set	Anonymous			0	2014-01-08 15:34:32	2014-01-08 15:49:47			1	1	1	1	1	1
Default Response Set	Anonymous			0	2014-01-08 15:33:45	2014-01-08 15:49:53			1	1	1	1	1	1
Default Response Set	Anonymous			0	2014-01-08 15:35:06	2014-01-08 15:50:10			1	1	1	1	1	1	2	1	1	50.1	2	1	2	49.9	1	1	1	49.9	2	1	1	49.9	1	1	1	51.9	1	1	1	50.9	2	1	1	49.9	1	1	2	53	2	1	2
Default Response Set	Anonymous			0	2014-01-08 15:37:33	2014-01-08 15:50:24			1	1	1	1	1	1	2	1	1	50.1	2	1	1	49.9	1	1	1	50.1	2	1	1	49.9	2	1	1	50.4	1	1	1	49.6	2	1	1	49.6	1	1	1	49.9	2	1	1
Default Response Set	Anonymous			0	2014-01-08 15:28:13	2014-01-08 15:50:34			1	1	1	1	1	1
Default Response Set	Anonymous			0	2014-01-08 15:37:40	2014-01-08 15:50:41			1	1	1	1	1	1
Default Response Set	Anonymous			0	2014-01-08 15:31:41	2014-01-08 15:50:55			1	1	1	1	1	1	2	1	1	50.9	2	1	1	59.9	1	1	2	54.8	2	1	1	49.6	1	1	1	50.9	1	1	2	70.7	2	1	1	78.9	1	1	2	91.5	2	1	1
Default Response Set	Anonymous			0	2014-01-08 15:33:48	2014-01-08 15:51:03			1	1	1	1	1	1	2	1	2	49.9	2	1	2	49.9	1	1	2	50.1	2	1	2	50.1	1	1	2	49.9	1	1	2	49.9	2	1	2	49.6	1	1	2	49.9	2	1	2
Default Response Set	Anonymous			0	2014-01-08 15:44:09	2014-01-08 15:51:07			1	1	1	1	1	1	2	1	1	50.3	2	1	1	52.8	1	1	1	51.3	2	1	2	52.3	1	1	2	50.8	1	1	1	43.6	2	1	1	51.5	1	1	1	50.3	2	1	1
Default Response Set	Anonymous			0	2014-01-08 15:41:27	2014-01-08 15:51:08			1	1	1	1	1	1	2	1	1	55.6	2	1	1	66.2	1	1	1	51	2	1	1	59.7	1	1	1	53.6	1	1	2	50	2	1	1	54.4	1	1	2	50.5	2	1	1
Default Response Set	Anonymous			0	2014-01-08 15:34:02	2014-01-08 15:51:11			1	1	1	1	1	1
Default Response Set	Anonymous			0	2014-01-08 15:33:14	2014-01-08 15:51:18			1	1	1	1	1	1	2	1	2	20.1	2	1	1	29.6	1	1	2	27.8	2	1	1	50.6	1	1	2	69.7	1	1	2	30.9	1	1	1	34.5	1	1	1	38.6	2	1	1
Default Response Set	Anonymous			0	2014-01-08 15:29:14	2014-01-08 15:51:21			1	1	1	1	1	1	2	1	2	38.8	2	1	2	56.3	1	1	2	37.7	2	1	2	49.6	1	1	2	47.3	1	1	2	24.6	2	1	2	44.2	1	1	1	26.6	2	1	2
Default Response Set	Anonymous			0	2014-01-08 15:33:13	2014-01-08 15:51:39			1	1	1	1	1	1
Default Response Set	Anonymous			0	2014-01-08 15:34:02	2014-01-08 15:52:00			1	1	1	1	1	1	2	1	1	50.1	2	1	2	50.1	1	1	2	50.1	2	1	1	50.4	1	1	2	50.1	1	1	2	59.7	2	1	1	50.1	1	1	2	50.1	2	1	1
Default Response Set	Anonymous			0	2014-01-08 15:31:21	2014-01-08 15:52:06			1	1	1	1	1	1
Default Response Set	Anonymous			0	2014-01-08 15:35:03	2014-01-08 15:52:09			1	1	1	1	1	1
Default Response Set	Anonymous			0	2014-01-08 15:43:50	2014-01-08 15:52:48			1	1	1	1	1	1
Default Response Set	Anonymous			0	2014-01-08 15:37:19	2014-01-08 15:52:50			1	1	1	1	1	1
Default Response Set	Anonymous			0	2014-01-08 15:38:06	2014-01-08 15:53:23			1	1	1	1	1	1	2	1	2	50.9	2	1	1	51.7	1	1	2	63.8	2	1	1	50.1	1	1	2	62.5	1	1	2	50.6	2	1	1	63	1	1	2	64	2	1	1
Default Response Set	Anonymous			0	2014-01-08 15:46:24	2014-01-08 15:53:41			1	1	1	1	1	1	2	1	2	4.9	2	1	1	0	1	1	2	0	2	1	2	0	1	1	1	0	1	1	2	0	2	1	2	0	1	1	2	0	2	1	2
Default Response Set	Anonymous			0	2014-01-08 15:45:38	2014-01-08 15:53:52			1	1	1	1	1	1	2	1	1	41.1	2	1	2	56.6	1	1	1	58.6	2	1	1	23.7	1	1	1	54.8	1	1	2	43.4	2	1	2	78.4	1	1	1	48.6	2	1	2
Default Response Set	Anonymous			0	2014-01-08 15:34:27	2014-01-08 15:54:13			1	1	1	1	1	1
Default Response Set	Anonymous			0	2014-01-08 15:34:57	2014-01-08 15:56:30			1	1	1	1	1	1	1	1	2	49.6	2	1	2	33.4	1	1	1	77.9	2	1	1	87.2	1	1	2	68.4	1	1	1	44.2	2	1	2	96.4	1	1	1	37.3	2	1	2
Default Response Set	Anonymous			0	2014-01-08 15:32:29	2014-01-08 15:56:36			1	1	1	1	1	1
Default Response Set	Anonymous			0	2014-01-08 15:27:49	2014-01-08 15:56:44			1	1	1	1	1	1	2	1	2	50.1	2	1	1	49.1	1	1	2	49.6	2	1	1	50.1	2	1	1	60	1	1	2	49.9	2	1	2	49.4	1	1	2	59.7	2	1	2
Default Response Set	Anonymous			0	2014-01-08 15:38:35	2014-01-08 15:57:34			1	1	1	1	1	1
Default Response Set	Anonymous			0	2014-01-08 15:42:10	2014-01-08 15:58:10			1	1	1	1	1	1
Default Response Set	Anonymous			0	2014-01-08 15:46:51	2014-01-08 15:59:06			1	1	1	1	1	1
Default Response Set	Anonymous			0	2014-01-08 15:36:00	2014-01-08 15:59:13			1	1	1	1	1	1
Default Response Set	Anonymous			0	2014-01-08 15:50:11	2014-01-08 16:00:14			1	1	1	1	1	1	2	1	2	49.1	2	1	1	50.4	1	1	2	49.9	2	1	1	50.1	1	1	1	49.4	1	1	1	61.5	2	1	1	50.1	1	1	1	82.2	2	1	2
Default Response Set	Anonymous			0	2014-01-08 15:53:47	2014-01-08 16:01:30			1	1	1	1	1	1
Default Response Set	Anonymous			0	2014-01-08 15:57:47	2014-01-08 16:14:36			1	1	1	1	1	1
Default Response Set	Anonymous			0	2014-01-08 16:00:39	2014-01-08 16:21:07			1	1	1	1	1	1	1	1	2	50.8	2	1	2	68.5	1	1	1	44.4	2	1	1	70	1	1	2	71.5	1	1	2	63.6	2	1	1	67.2	1	1	2	50.3	2	1	2
Default Response Set	Anonymous			0	2014-01-09 09:00:02	2014-01-09 09:11:21			1	1	1	1	1	1
					4 removed from Even condition for incorrect responses in 4 trials leading up to critical trial
					9 removed from odd condition for same										98
									198
					95	185
					90
[truncated: 172 more columns]

## Sheet: All Good Data
									ALL INCORRECT RESPONSES ON 4 TRIALS LEADING UP TO CRITICAL TRIAL AND 0 VARIANCE REMOVED										bet for trial
																			2					3				4				5				6				7				8				9
	V2	V3	V4	V5		V7	V8	V9			V10	Q624	Q618	Q619	Q621	Q315	Q92	Q327	Q93		Q328_1	Q94	Q348	Q95	Q532_1	Q96	Q349	Q97	Q533_1	Q98	Q350	Q99	Q534_1	Q100	Q351	Q101	Q535_1	Q102	Q352	Q103	Q536_1	Q104	Q353	Q105	Q537_1	Q106	Q354	Q107	Q538_1
	ResponseSet	Name	ExternalDataReference	EmailAddress		Status	StartDate	EndDate	Variance Even	Variance Odd	Finished	MPORTANT NOTE TO mTURK PARTICIPANTS: THIS EXPERIMENT IN / WHICH YOU GUESS THE OUTCOME OF DICE THROWS WAS PREVIOUSLY RUN IN / SEPTEMBER 2013. WE WILL CHECK YOUR WORKER ID AGAINST PARTICIPANTS / IN THAT EX...	Â / / / Project Title: Visual Adaptation, Selective Attention, / and Shape Coding: an integrative investigation of / visual attention; understanding the mechanisms that control the / dynamics of perceptu...	I have read the consent form above and I...	Thank you. Press the NEXT button to move to the instructions for the experiment.	NOTE: PLEASE DO NOT COMPLETE THIS EXPERIMENT UNLESS YOU ARE AN / AMAZON MECHANICAL TURK WORKER. / You will be asked to do three things when you see each image of a / pair of dice: 1) determine whether...		Running Tally (1=ODD, 2=EVEN; current trial underlined):2	What do you guess the next sum will be?		Slide the bar to indicate your confidence that your guess is right.-Percent confidence		Running Tally (1=ODD, 2=EVEN; current trial underlined): / 22	What do you guess the next sum will be?	Slide the bar to indicate your confidence that your guess is right.-Percent confidence		Running Tally (1=ODD, 2=EVEN; current trial underlined): / 221	What do you guess the next sum will be?	Slide the bar to indicate your confidence that your guess is right.-Percent confidence		Running Tally (1=ODD, 2=EVEN; current trial underlined): / 2212	What do you guess the next sum will be?	Slide the bar to indicate your confidence that your guess is right.-Percent confidence		Running Tally (1=ODD, 2=EVEN; current trial underlined): / 22121	What do you guess the next sum will be?	Slide the bar to indicate your confidence that your guess is right.-Percent confidence		Running Tally (1=ODD, 2=EVEN; current trial underlined): / 221211	What do you guess the next sum will be?	Slide the bar to indicate your confidence that your guess is right.-Percent confidence		Running Tally (1=ODD, 2=EVEN; current trial underlined): / 2212112	What do you guess the next sum will be?	Slide the bar to indicate your confidence that your guess is right.-Percent confidence		Running Tally (1=ODD, 2=EVEN; current trial underlined): / 22121121	What do you guess the next sum will be?	Slide the bar to indicate your confidence that your guess is right.-Percent confidence
	Default Response Set	Anonymous				0	2014-01-08 15:26:34	2014-01-08 15:33:34		0.514929	1	1	1	1	1	1
	Default Response Set	Anonymous				0	2014-01-08 15:26:53	2014-01-08 15:33:38		0.492366	1	1	1	1	1	1
	Default Response Set	Anonymous				0	2014-01-08 15:26:58	2014-01-08 15:34:09	0.288675		1	1	1	1	1	1	2	1	2	0.5	50.6	2	1	2	60.7	1	1	1	49.4	2	1	2	50.6	1	1	2	51.7	1	1	2	50.4	2	1	2	48.8	1	1	2	50.9
	Default Response Set	Anonymous				0	2014-01-08 15:26:32	2014-01-08 15:34:24	0.514929		1	1	1	1	1	1	2	1	1	-0.5	37.5	2	1	1	47.6	1	1	2	23.3	2	1	1	55.8	1	1	2	17.8	1	1	1	33.3	2	1	2	57.1	1	1	1	36.7
	Default Response Set	Anonymous				0	2014-01-08 15:27:59	2014-01-08 15:34:48	0.514929		1	1	1	1	1	1	2	1	2	0.5	50.1	2	1	2	50.1	1	1	1	50.6	2	1	2	51.2	1	1	1	59.4	1	1	1	60.4	2	1	1	52.2	1	1	1	59.9
	Default Response Set	Anonymous				0	2014-01-08 15:28:03	2014-01-08 15:34:48		0.514929	1	1	1	1	1	1
	Default Response Set	Anonymous				0	2014-01-08 15:26:05	2014-01-08 15:35:38	0.522233		1	1	1	1	1	1	2	1	2	0.5	50.1	2	1	1	60.2	1	1	2	60.7	2	1	1	65	1	1	1	55.3	1	1	2	70.2	2	1	2	50.4	1	1	2	75.8
	Default Response Set	Anonymous				0	2014-01-08 15:27:03	2014-01-08 15:35:54	0.452267		1	1	1	1	1	1	2	1	2	0.5	49.9	2	1	2	61.2	1	1	2	58.4	2	1	2	52.7	1	1	2	54.8	1	1	2	51.4	2	1	2	49.9	1	1	2	50.4
	Default Response Set	Anonymous				0	2014-01-08 15:29:01	2014-01-08 15:36:07		0.492366	1	1	1	1	1	1
	Default Response Set	Anonymous				0	2014-01-08 15:26:54	2014-01-08 15:36:11	0.492366		1	1	1	1	1	1	2	1	1	-0.5	51.9	2	1	1	50.6	1	1	1	47.8	2	1	1	47.6	1	1	2	50.6	1	1	2	50.6	2	1	1	50.4	1	1	2	50.4
	Default Response Set	Anonymous				0	2014-01-08 15:27:24	2014-01-08 15:36:12		0.452267	1	1	1	1	1	1
	Default Response Set	Anonymous				0	2014-01-08 15:26:35	2014-01-08 15:36:16		0.492366	1	1	1	1	1	1
	Default Response Set	Anonymous				0	2014-01-08 15:28:46	2014-01-08 15:36:30		0.492366	1	1	1	1	1	1
	Default Response Set	Anonymous				0	2014-01-08 15:29:28	2014-01-08 15:36:59	0.389249		1	1	1	1	1	1	2	1	2	0.5	50	2	1	1	50	1	1	1	60	2	1	1	60.8	1	1	1	80.8	1	1	1	81	2	1	1	70.5	1	1	2	50
	Default Response Set	Anonymous				0	2014-01-08 15:28:16	2014-01-08 15:37:03	0.514929		1	1	1	1	1	1	2	1	2	0.5	50	2	1	2	50	1	1	1	50	2	1	2	50	1	1	1	49.7	1	1	1	49.2	2	1	2	50	1	1	1	49.2
	Default Response Set	Anonymous				0	2014-01-08 15:29:55	2014-01-08 15:37:04		0.389249	1	1	1	1	1	1
	Default Response Set	Anonymous				0	2014-01-08 15:28:05	2014-01-08 15:37:05	0.452267		1	1	1	1	1	1	2	1	1	-0.5	60.7	2	1	1	70.2	1	1	1	48.6	1	1	1	60.4	1	1	1	78.9	1	1	1	47.8	2	1	2	57.6	1	1	2	75.1
	Default Response Set	Anonymous				0	2014-01-08 15:27:31	2014-01-08 15:37:12	0.452267		1	1	1	1	1	1	2	1	1	-0.5	50.4	2	1	1	50.4	1	1	1	51.4	2	1	1	50.1	1	1	1	50.1	1	1	2	50.4	2	1	1	50.1	1	1	2	50.6
	Default Response Set	Anonymous				0	2014-01-08 15:27:54	2014-01-08 15:37:13		0.452267	1	1	1	1	1	1
	Default Response Set	Anonymous				0	2014-01-08 15:29:25	2014-01-08 15:37:14	0.452267		1	1	1	1	1	1	2	1	2	0.5	61.7	2	1	1	38.1	1	1	2	20.3	2	1	2	37	1	1	2	20.8	1	1	2	64	2	1	2	38.6	1	1	2	20.3
	Default Response Set	Anonymous				0	2014-01-08 15:28:39	2014-01-08 15:37:29	0.492366		1	1	1	1	1	1	2	1	1	-0.5	51.2	2	1	1	49.6	1	1	1	53	2	1	1	49.4	1	1	2	50.1	1	1	2	56.3	2	1	2	48.1	1	1	1	45
	Default Response Set	Anonymous				0	2014-01-08 15:28:13	2014-01-08 15:37:40		0.514929	1	1	1	1	1	1
	Default Response Set	Anonymous				0	2014-01-08 15:26:44	2014-01-08 15:37:43	0.514929		1	1	1	1	1	1	2	1	2	0.5	89.5	2	1	2	72	1	1	2	61.4	2	1	1	81.5	1	1	1	88.7	1	1	2	84.6	2	1	2	86.6	1	1	2	89.2
	Default Response Set	Anonymous				0	2014-01-08 15:28:51	2014-01-08 15:37:58		0.492366	1	1	1	1	1	1
	Default Response Set	Anonymous				0	2014-01-08 15:26:11	2014-01-08 15:38:01	0.514929		1	1	1	1	1	1	2	1	2	0.5	82	2	1	1	80	1	1	2	80.2	2	1	1	80.7	1	1	1	80.5	1	1	2	81	2	1	1	80.5	1	1	2	80
	Default Response Set	Anonymous				0	2014-01-08 15:27:26	2014-01-08 15:38:09	0.522233		1	1	1	1	1	1	2	1	1	-0.5	49.4	2	1	1	29.1	1	1	2	24.9	2	1	1	40.4	1	1	1	26.5	1	1	2	40.4	2	1	2	71.2	1	1	2	31.9
	Default Response Set	Anonymous				0	2014-01-08 15:27:13	2014-01-08 15:38:15	0.514929		1	1	1	1	1	1	2	1	1	-0.5	82.8	2	1	1	100	1	1	2	43.3	2	1	1	49.5	1	1	2	49.5	1	1	2	79	2	1	1	52.3	1	1	2	50.3
	Default Response Set	Anonymous				0	2014-01-08 15:28:42	2014-01-08 15:38:17	0.514929		1	1	1	1	1	1	2	1	1	-0.5	0	2	1	1	0	1	1	1	0	2	1	2	0	1	1	1	0	1	1	2	0	2	1	2	0	1	1	1	0
	Default Response Set	Anonymous				0	2014-01-08 15:28:44	2014-01-08 15:38:28		0.492366	1	1	1	1	1	1
	Default Response Set	Anonymous				0	2014-01-08 15:29:25	2014-01-08 15:38:51		0.514929	1	1	1	1	1	1
	Default Response Set	Anonymous				0	2014-01-08 15:31:05	2014-01-08 15:38:59	0.514929		1	1	1	1	1	1	2	1	2	0.5	57.6	2	1	1	56.8	1	1	1	55	2	1	1	71	1	1	2	59.1	1	1	2	72.2	2	1	1	73	1	1	1	65
	Default Response Set	Anonymous				0	2014-01-08 15:28:15	2014-01-08 15:39:20	0.514929		1	1	1	1	1	1	2	1	1	-0.5	68	2	1	1	73.9	1	1	2	63.1	2	1	2	56.4	1	1	1	84.1	1	1	2	78	2	1	1	81.8	1	1	1	68.7
	Default Response Set	Anonymous				0	2014-01-08 15:30:34	2014-01-08 15:39:38		0.514929	1	1	1	1	1	1
	Default Response Set	Anonymous				0	2014-01-08 15:30:03	2014-01-08 15:39:39	0.514929		1	1	1	1	1	1	2	1	2	0.5	60	2	1	1	39.8	1	1	2	70.5	2	1	2	70.3	1	1	1	51.9	1	1	2	63.6	2	1	2	46.5	1	1	1	46
	Default Response Set	Anonymous				0	2014-01-08 15:26:59	2014-01-08 15:39:42		0.522233	1	1	1	1	1	1
	Default Response Set	Anonymous				0	2014-01-08 15:30:19	2014-01-08 15:39:45		0.389249	1	1	1	1	1	1
	Default Response Set	Anonymous				0	2014-01-08 15:29:46	2014-01-08 15:39:46	0.492366		1	1	1	1	1	1	2	1	1	-0.5	11	2	1	2	40	1	1	2	19.7	2	1	1	2.3	1	1	2	25.6	1	1	2	18	2	1	2	64.4	1	1	1	10
	Default Response Set	Anonymous				0	2014-01-08 15:32:05	2014-01-08 15:39:58	0.492366		1	1	1	1	1	1	2	1	1	-0.5	77.1	2	1	1	77.4	1	1	1	90.2	2	1	1	97.4	1	1	1	100	1	1	2	100	2	1	2	53	1	1	2	84.3
	Default Response Set	Anonymous				0	2014-01-08 15:27:15	2014-01-08 15:40:04		0.514929	1	1	1	1	1	1
	Default Response Set	Anonymous				0	2014-01-08 15:28:16	2014-01-08 15:40:23		0.522233	1	1	1	1	1	1
	Default Response Set	Anonymous				0	2014-01-08 15:27:51	2014-01-08 15:40:24		0.452267	1	1	1	1	1	1
	Default Response Set	Anonymous				0	2014-01-08 15:30:21	2014-01-08 15:40:26		0.492366	1	1	1	1	1	1
	Default Response Set	Anonymous				0	2014-01-08 15:27:50	2014-01-08 15:40:39	0.514929		1	1	1	1	1	1	2	1	1	-0.5	18.1	2	1	1	56.6	1	1	2	22	2	1	2	21.2	1	1	1	63.3	1	1	1	64.6	2	1	2	25.1	1	1	2	40.8
	Default Response Set	Anonymous				0	2014-01-08 15:32:26	2014-01-08 15:40:40		0.514929	1	1	1	1	1	1
	Default Response Set	Anonymous				0	2014-01-08 15:33:51	2014-01-08 15:40:47		0.522233	1	1	1	1	1	1
	Default Response Set	Anonymous				0	2014-01-08 15:29:53	2014-01-08 15:40:52		0.492366	1	1	1	1	1	1
	Default Response Set	Anonymous				0	2014-01-08 15:34:14	2014-01-08 15:40:56		0.522233	1	1	1	1	1	1
	Default Response Set	Anonymous				0	2014-01-08 15:27:03	2014-01-08 15:41:03		0.492366	1	1	1	1	1	1
	Default Response Set	Anonymous				0	2014-01-08 15:29:54	2014-01-08 15:41:04	0.492366		1	1	1	1	1	1	2	1	1	-0.5	0	2	1	1	0	1	1	2	0	2	1	1	0	1	1	1	0	1	1	2	0	2	1	1	0	1	1	2	0
	Default Response Set	Anonymous				0	2014-01-08 15:27:23	2014-01-08 15:41:04	0.514929		1	1	1	1	1	1	2	1	2	0.5	50	2	1	2	50	1	1	1	50	2	1	2	50	1	1	1	50	1	1	1	50	2	1	2	50	1	1	1	50
	Default Response Set	Anonymous				0	2014-01-08 15:28:50	2014-01-08 15:41:08		0.522233	1	1	1	1	1	1
	Default Response Set	Anonymous				0	2014-01-08 15:26:51	2014-01-08 15:41:17		0.522233	1	1	1	1	1	1
	Default Response Set	Anonymous				0	2014-01-08 15:30:50	2014-01-08 15:41:17		0.514929	1	1	1	1	1	1
	Default Response Set	Anonymous				0	2014-01-08 15:32:54	2014-01-08 15:41:17	0.492366		1	1	1	1	1	1	2	1	2	0.5	50.1	2	1	2	50.1	1	1	2	50.1	2	1	2	50.1	1	1	1	50.4	1	1	1	50.6	2	1	1	50.4	1	1	2	51.2
	Default Response Set	Anonymous				0	2014-01-08 15:29:19	2014-01-08 15:41:22	0.514929		1	1	1	1	1	1	2	1	1	-0.5	50.1	2	1	1	60.4	1	1	2	49.4	2	1	1	50.4	1	1	2	60.2	1	1	2	62.5	2	1	1	51.2	1	1	2	52.4
	Default Response Set	Anonymous				0	2014-01-08 15:29:46	2014-01-08 15:41:25		0.492366	1	1	1	1	1	1
	Default Response Set	Anonymous				0	2014-01-08 15:26:48	2014-01-08 15:41:27	0.452267		1	1	1	1	1	1	2	1	1	-0.5	50.1	2	1	1	39.9	1	1	1	44.5	1	1	2	38.3	1	1	1	43.7	1	1	2	63.2	2	1	2	93.8	1	1	1	43.4
	Default Response Set	Anonymous				0	2014-01-08 15:33:55	2014-01-08 15:41:28		0.288675	1	1	1	1	1	1
	Default Response Set	Anonymous				0	2014-01-08 15:32:24	2014-01-08 15:41:37	0.288675		1	1	1	1	1	1	2	1	1	-0.5	50.1	2	1	1	50.1	1	1	1	50.1	2	1	1	50.1	1	1	1	50.4	1	1	1	50.6	2	1	1	52.2	1	1	1	51.7
	Default Response Set	Anonymous				0	2014-01-08 15:29:56	2014-01-08 15:41:42	0.492366		1	1	1	1	1	1	2	1	2	0.5	0	2	1	2	0	1	1	1	0	2	1	2	10	1	1	2	10	1	1	2	0	2	1	2	30.1	1	1	1	10
	Default Response Set	Anonymous				0	2014-01-08 15:29:25	2014-01-08 15:41:46	0.389249		1	1	1	1	1	1	2	1	1	-0.5	50.4	2	1	2	50.9	1	1	1	49.9	2	1	2	49.6	1	1	1	49.4	1	1	1	50.9	2	1	1	50.4	1	1	1	50.4
	Default Response Set	Anonymous				0	2014-01-08 15:27:56	2014-01-08 15:41:59		0.522233	1	1	1	1	1	1
	Default Response Set	Anonymous				0	2014-01-08 15:30:00	2014-01-08 15:42:07	0.514929		1	1	1	1	1	1	2	1	1	-0.5	52.3	2	1	2	51	1	1	1	71.5	2	1	2	30.8	1	1	2	62.1	1	1	1	35.4	1	1	2	65.1	1	1	2	79
	Default Response Set	Anonymous				0	2014-01-08 15:28:18	2014-01-08 15:42:08		0.452267	1	1	1	1	1	1
	Default Response Set	Anonymous				0	2014-01-08 15:29:15	2014-01-08 15:42:15	0.389249		1	1	1	1	1	1	2	1	1	-0.5	50.4	2	1	1	50.1	1	1	1	49.9	2	1	1	50.1	1	1	1	50.1	1	1	2	49.9	2	1	1	49.9	1	1	1	50.4
	Default Response Set	Anonymous				0	2014-01-08 15:28:06	2014-01-08 15:42:18		0.514929	1	1	1	1	1	1
	Default Response Set	Anonymous				0	2014-01-08 15:29:14	2014-01-08 15:42:21	0.522233		1	1	1	1	1	1	2	1	1	-0.5	60	2	1	1	70.1	1	1	1	50.7	2	1	1	60.8	1	1	2	70.9	1	1	2	76	2	1	2	50.4	1	1	2	70.1
	Default Response Set	Anonymous				0	2014-01-08 15:33:54	2014-01-08 15:42:22		0.492366	1	1	1	1	1	1
	Default Response Set	Anonymous				0	2014-01-08 15:33:37	2014-01-08 15:42:26	0.492366		1	1	1	1	1	1	2	1	1	-0.5	40.4	2	1	2	58.1	1	1	2	70.4	2	1	1	51.4	1	1	2	63	1	1	2	79.4	2	1	2	46.8	1	1	2	43.7
	Default Response Set	Anonymous				0	2014-01-08 15:29:47	2014-01-08 15:42:31	0.492366		1	1	1	1	1	1	2	1	1	-0.5	34.6	2	1	1	48.8	1	1	2	57.1	2	1	1	43.2	1	1	2	72.6	1	1	2	40.3	2	1	2	52.2	1	1	1	42.6
	Default Response Set	Anonymous				0	2014-01-08 15:27:18	2014-01-08 15:42:49		0.492366	1	1	1	1	1	1
	Default Response Set	Anonymous				0	2014-01-08 15:30:59	2014-01-08 15:42:57		0.492366	1	1	1	1	1	1
	Default Response Set	Anonymous				0	2014-01-08 15:31:07	2014-01-08 15:43:08	0.514929		1	1	1	1	1	1	2	1	1	-0.5	85.8	2	1	1	77.3	1	1	2	80.7	2	1	1	80.2	1	1	2	83.3	1	1	2	84.5	2	1	1	85.3	1	1	2	83.3
	Default Response Set	Anonymous				0	2014-01-08 15:28:34	2014-01-08 15:43:14		0.389249	1	1	1	1	1	1
	Default Response Set	Anonymous				0	2014-01-08 15:31:46	2014-01-08 15:43:15	0.492366		1	1	1	1	1	1	2	1	2	0.5	49.5	2	1	2	49.7	1	1	2	52.1	2	1	2	49.5	1	1	1	51.5	1	1	1	50.8	2	1	1	50.3	1	1	2	50.5
	Default Response Set	Anonymous				0	2014-01-08 15:32:31	2014-01-08 15:43:24		0.514929	1	1	1	1	1	1
	Default Response Set	Anonymous				0	2014-01-08 15:33:24	2014-01-08 15:43:29	0.522233		1	1	1	1	1	1	2	1	2	0.5	50	2	1	1	50	1	1	2	50	2	1	1	50	1	1	1	50	1	1	2	50	2	1	1	50	1	1	1	50
	Default Response Set	Anonymous				0	2014-01-08 15:28:23	2014-01-08 15:43:31		0.522233	1	1	1	1	1	1
	Default Response Set	Anonymous				0	2014-01-08 15:32:42	2014-01-08 15:43:32		0.492366	1	1	1	1	1	1
	Default Response Set	Anonymous				0	2014-01-08 15:33:55	2014-01-08 15:43:33		0.514929	1	1	1	1	1	1
	Default Response Set	Anonymous				0	2014-01-08 15:30:25	2014-01-08 15:43:33	0.514929		1	1	1	1	1	1	2	1	1	-0.5	39	1	1	1	68.2	1	1	1	61	2	1	1	72.8	1	1	2	82.8	1	1	2	73.9	2	1	1	92.8	1	1	2	62.3
	Default Response Set	Anonymous				0	2014-01-08 15:33:48	2014-01-08 15:43:40		0.514929	1	1	1	1	1	1
	Default Response Set	Anonymous				0	2014-01-08 15:32:50	2014-01-08 15:43:43		0.522233	1	1	1	1	1	1
	Default Response Set	Anonymous				0	2014-01-08 15:34:27	2014-01-08 15:43:45	0.514929		1	1	1	1	1	1	2	1	1	-0.5	49.5	2	1	1	49.5	1	1	2	60.8	2	1	2	53.4	1	1	2	67.8	1	1	1	57	2	1	1	47.4	1	1	1	52.8
	Default Response Set	Anonymous				0	2014-01-08 15:30:45	2014-01-08 15:43:56	0.522233		1	1	1	1	1	1	2	1	2	0.5	48.8	2	1	1	71.2	1	1	2	39.6	2	1	2	60.2	1	1	1	50.1	1	1	1	70.7	2	1	2	80.7	1	1	1	70.7
	Default Response Set	Anonymous				0	2014-01-08 15:31:18	2014-01-08 15:44:01		0.522233	1	1	1	1	1	1
	Default Response Set	Anonymous				0	2014-01-08 15:33:06	2014-01-08 15:44:08	0.492366		1	1	1	1	1	1	2	1	1	-0.5	50.1	2	1	1	50.1	1	1	1	50.1	2	1	1	50.1	1	1	1	50.1	1	1	2	50.1	2	1	1	50.1	1	1	2	50.1
	Default Response Set	Anonymous				0	2014-01-08 15:35:46	2014-01-08 15:44:11		0.514929	1	1	1	1	1	1
	Default Response Set	Anonymous				0	2014-01-08 15:33:40	2014-01-08 15:44:17	0.389249		1	1	1	1	1	1	2	1	2	0.5	55.3	2	1	1	49.9	1	1	2	51.7	2	1	2	50.4	1	1	2	49.4	1	1	1	50.6	2	1	2	51.4	1	1	2	50.9
	Default Response Set	Anonymous				0	2014-01-08 15:35:01	2014-01-08 15:44:27	0.514929		1	1	1	1	1	1	2	1	1	-0.5	50.1	2	1	1	49.9	1	1	2	49.6	2	1	1	49.6	1	1	1	49.9	1	1	2	49.9	2	1	1	49.6	1	1	2	49.6
	Default Response Set	Anonymous				0	2014-01-08 15:29:45	2014-01-08 15:44:29		0.522233	1	1	1	1	1	1
	Default Response Set	Anonymous				0	2014-01-08 15:33:44	2014-01-08 15:44:31	0.522233		1	1	1	1	1	1	2	1	1	-0.5	50.9	2	1	1	59.6	1	1	1	50.4	2	1	2	50.4	1	1	1	51.9	1	1	2	49.4	2	1	2	49.6	1	1	2	48.8
	Default Response Set	Anonymous				0	2014-01-08 15:31:28	2014-01-08 15:44:31	0.514929		1	1	1	1	1	1	2	1	2	0.5	50.1	1	1	1	49.9	1	1	2	49.4	2	1	1	49.9	1	1	1	49.9	1	1	1	50.1	2	1	2	50.4	1	1	2	49.6
	Default Response Set	Anonymous				0	2014-01-08 15:34:17	2014-01-08 15:44:32	0.522233		1	1	1	1	1	1	2	1	2	0.5	90.4	2	1	1	93.5	1	1	2	100	2	1	1	100	1	1	2	51.9	1	1	1	100	2	1	1	100	1	1	2	94.6
	Default Response Set	Anonymous				0	2014-01-08 15:32:04	2014-01-08 15:44:36		0.492366	1	1	1	1	1	1
	Default Response Set	Anonymous				0	2014-01-08 15:29:01	2014-01-08 15:44:39	0.514929		1	1	1	1	1	1	2	1	2	0.5	50	2	1	1	50	1	1	2	50	2	1	1	60	1	1	1	60	1	1	2	80	2	1	2	60	1	1	2	70
	Default Response Set	Anonymous				0	2014-01-08 15:34:51	2014-01-08 15:44:40	0.514929		1	1	1	1	1	1	2	1	1	-0.5	58.7	2	1	2	53.9	1	1	1	56.7	2	1	2	51	1	1	1	55.9	1	1	1	63.1	2	1	2	62.8	1	1	1	60.3
	Default Response Set	Anonymous				0	2014-01-08 15:31:04	2014-01-08 15:44:42		0.492366	1	1	1	1	1	1
	Default Response Set	Anonymous				0	2014-01-08 15:33:09	2014-01-08 15:44:43		0.389249	1	1	1	1	1	1
	Default Response Set	Anonymous				0	2014-01-08 15:32:48	2014-01-08 15:44:47		0.452267	1	1	1	1	1	1
	Default Response Set	Anonymous				0	2014-01-08 15:30:54	2014-01-08 15:44:50	0.492366		1	1	1	1	1	1	2	1	1	-0.5	50.1	2	1	1	50.6	1	1	2	49.9	2	1	1	50.4	1	1	1	60.7	1	1	2	50.1	2	1	1	50.9	1	1	2	50.1
	Default Response Set	Anonymous				0	2014-01-08 15:39:35	2014-01-08 15:44:59		0.514929	1	1	1	1	1	1
	Default Response Set	Anonymous				0	2014-01-08 15:32:26	2014-01-08 15:45:19		0.452267	1	1	1	1	1	1
	Default Response Set	Anonymous				0	2014-01-08 15:27:38	2014-01-08 15:45:21		0.288675	1	1	1	1	1	1
	Default Response Set	Anonymous				0	2014-01-08 15:32:23	2014-01-08 15:45:22	0.514929		1	1	1	1	1	1	2	1	1	-0.5	77.1	2	1	2	75.8	1	1	2	73.8	2	1	2	93.1	1	1	1	63.2	1	1	2	82.3	2	1	1	77.9	1	1	2	71.5
	Default Response Set	Anonymous				0	2014-01-08 15:30:04	2014-01-08 15:45:31		0.514929	1	1	1	1	1	1
	Default Response Set	Anonymous				0	2014-01-08 15:34:31	2014-01-08 15:45:34		0.492366	1	1	1	1	1	1
	Default Response Set	Anonymous				0	2014-01-08 15:33:49	2014-01-08 15:45:36		0.492366	1	1	1	1	1	1
	Default Response Set	Anonymous				0	2014-01-08 15:30:25	2014-01-08 15:45:40		0.492366	1	1	1	1	1	1
	Default Response Set	Anonymous				0	2014-01-08 15:35:51	2014-01-08 15:45:50	0.514929		1	1	1	1	1	1	2	1	2	0.5	50.1	2	1	2	50.1	1	1	2	49.1	2	1	1	50.1	1	1	1	49.9	1	1	2	50.1	2	1	2	49.6	1	1	2	50.9
	Default Response Set	Anonymous				0	2014-01-08 15:29:26	2014-01-08 15:45:57		0.514929	1	1	1	1	1	1
	Default Response Set	Anonymous				0	2014-01-08 15:36:25	2014-01-08 15:45:58	0.452267		1	1	1	1	1	1	1	1	2	0.5	50.1	2	1	2	50.1	1	1	1	16.5	2	1	2	49.4	1	1	2	48.8	1	1	2	49.6	1	1	2	49.6	1	1	1	50.7
	Default Response Set	Anonymous				0	2014-01-08 15:33:50	2014-01-08 15:46:01	0.452267		1	1	1	1	1	1	2	1	1	-0.5	50.5	2	1	1	63.3	1	1	1	50	2	1	2	55.1	1	1	1	61.8	1	1	2	64.4	2	1	1	65.1	1	1	1	39.2
	Default Response Set	Anonymous				0	2014-01-08 15:30:06	2014-01-08 15:46:04		0.514929	1	1	1	1	1	1
	Default Response Set	Anonymous				0	2014-01-08 15:33:58	2014-01-08 15:46:10	0.492366		1	1	1	1	1	1	2	1	1	-0.5	50.1	2	1	1	50.1	1	1	1	50.1	2	1	2	49.9	1	1	2	50.1	1	1	1	50.1	2	1	1	50.1	1	1	1	49.9
	Default Response Set	Anonymous				0	2014-01-08 15:33:05	2014-01-08 15:46:24		0.288675	1	1	1	1	1	1
	Default Response Set	Anonymous				0	2014-01-08 15:31:30	2014-01-08 15:46:33	0.492366		1	1	1	1	1	1	2	1	2	0.5	60	2	1	1	70	1	1	1	70	2	1	1	30	1	1	2	50	1	1	2	80	2	1	1	60	1	1	2	20
	Default Response Set	Anonymous				0	2014-01-08 15:31:58	2014-01-08 15:46:34	0.522233		1	1	1	1	1	1	2	1	1	-0.5	100	2	1	1	80	1	1	2	50	1	1	1	80	1	1	2	100	1	1	2	50	2	1	1	80.8	1	1	2	100
	Default Response Set	Anonymous				0	2014-01-08 15:30:15	2014-01-08 15:46:37	0.389249		1	1	1	1	1	1	2	1	1	-0.5	49.7	2	1	1	61.3	1	1	1	46.9	2	1	1	49.7	1	1	1	79.5	1	1	2	64.9	2	1	1	79.5	1	1	1	84.4
	Default Response Set	Anonymous				0	2014-01-08 15:27:41	2014-01-08 15:46:43		0.492366	1	1	1	1	1	1
	Default Response Set	Anonymous				0	2014-01-08 15:37:03	2014-01-08 15:46:46	0.514929		1	1	1	1	1	1	2	1	1	-0.5	50.3	2	1	2	49.7	1	1	1	50.3	2	1	1	49.7	1	1	2	50.3	1	1	2	49.5	2	1	1	50.3	1	1	2	49.7
	Default Response Set	Anonymous				0	2014-01-08 15:28:37	2014-01-08 15:46:49	0.492366		1	1	1	1	1	1	2	1	1	-0.5	50.1	2	1	1	61.4	1	1	1	38.8	2	1	1	71.2	1	1	2	80.5	1	1	2	80	2	1	1	50.4	1	1	2	50.4
	Default Response Set	Anonymous				0	2014-01-08 15:32:22	2014-01-08 15:46:56	0.492366		1	1	1	1	1	1	2	1	1	-0.5	64.8	2	1	2	48.8	1	1	2	69.9	2	1	2	95.6	1	1	2	54	1	1	1	51.7	2	1	2	88.2	1	1	2	73.5
	Default Response Set	Anonymous				0	2014-01-08 15:31:41	2014-01-08 15:46:59	0.452267		1	1	1	1	1	1	2	1	2	0.5	50.1	2	1	2	50.4	1	1	2	50.4	2	1	2	50.7	1	1	2	50.1	1	1	2	51.2	2	1	1	50.7	1	1	1	50.4
	Default Response Set	Anonymous				0	2014-01-08 15:31:32	2014-01-08 15:47:09	0.452267		1	1	1	1	1	1	2	1	1	-0.5	51.7	2	1	1	55.3	1	1	1	51.9	2	1	1	50.9	1	1	2	51.4	1	1	1	50.9	2	1	1	54	1	1	1	41.7
	Default Response Set	Anonymous				0	2014-01-08 15:32:42	2014-01-08 15:47:11		0.522233	1	1	1	1	1	1
	Default Response Set	Anonymous				0	2014-01-08 15:28:43	2014-01-08 15:47:27		0.514929	1	1	1	1	1	1
	Default Response Set	Anonymous				0	2014-01-08 15:31:24	2014-01-08 15:47:38	0.514929		1	1	1	1	1	1	2	1	2	0.5	60	2	1	1	50.3	1	1	2	45.9	2	1	1	39	1	1	2	30.3	1	1	2	39.7	2	1	1	30	1	1	2	40
	Default Response Set	Anonymous				0	2014-01-08 15:33:57	2014-01-08 15:47:40		0.514929	1	1	1	1	1	1
	Default Response Set	Anonymous				0	2014-01-08 15:36:09	2014-01-08 15:47:45	0.492366		1	1	1	1	1	1	2	1	1	-0.5	99.2	2	1	1	100	1	1	2	49.9	2	1	2	49.4	1	1	2	52.2	1	1	1	49.9	2	1	1	50.1	1	1	1	50.6
	Default Response Set	Anonymous				0	2014-01-08 15:38:01	2014-01-08 15:47:50		0.452267	1	1	1	1	1	1
	Default Response Set	Anonymous				0	2014-01-08 15:31:22	2014-01-08 15:48:00		0.514929	1	1	1	1	1	1
	Default Response Set	Anonymous				0	2014-01-08 15:39:05	2014-01-08 15:48:02	0.288675		1	1	1	1	1	1	2	1	2	0.5	39.7	2	1	2	19.5	1	1	2	40	2	1	2	19.7	1	1	2	19.2	1	1	1	19.5	2	1	2	60.3	1	1	2	29.2
	Default Response Set	Anonymous				0	2014-01-08 15:35:06	2014-01-08 15:48:05		0.514929	1	1	1	1	1	1
	Default Response Set	Anonymous				0	2014-01-08 15:31:18	2014-01-08 15:48:14	0.522233		1	1	1	1	1	1	2	1	2	0.5	30	2	1	1	60	1	1	1	39.5	2	1	2	24.4	1	1	2	29.2	1	1	2	70.8	2	1	2	50.3	1	1	1	49.7
	Default Response Set	Anonymous				0	2014-01-08 15:27:32	2014-01-08 15:48:18	0.514929		1	1	1	1	1	1	2	1	1	-0.5	60	2	1	1	80	1	1	2	60	2	1	1	55.1	1	1	1	60	1	1	2	65.1	2	1	2	55.1	1	1	2	75.4
	Default Response Set	Anonymous				0	2014-01-08 15:33:37	2014-01-08 15:48:29		0.452267	1	1	1	1	1	1
	Default Response Set	Anonymous				0	2014-01-08 15:40:26	2014-01-08 15:48:35	0.514929		1	1	1	1	1	1	2	1	1	-0.5	16.2	2	1	1	20.8	1	1	1	19	2	1	2	13.6	1	1	1	8.2	1	1	1	7.5	2	1	2	8.2	1	1	1	5.4
	Default Response Set	Anonymous				0	2014-01-08 15:33:46	2014-01-08 15:48:49	0.492366		1	1	1	1	1	1	2	1	2	0.5	50.9	2	1	1	49.6	1	1	2	49.9	2	1	2	50.1	1	1	2	49.6	1	1	1	49.9	2	1	2	49.4	1	1	2	49.9
	Default Response Set	Anonymous				0	2014-01-08 15:37:16	2014-01-08 15:48:56		0.492366	1	1	1	1	1	1
	Default Response Set	Anonymous				0	2014-01-08 15:33:47	2014-01-08 15:49:22	0.514929		1	1	1	1	1	1	2	1	1	-0.5	50	2	1	1	50	1	1	2	50	2	1	2	50	1	1	1	50	1	1	1	50	2	1	2	50	1	1	2	50
	Default Response Set	Anonymous				0	2014-01-08 15:34:32	2014-01-08 15:49:47		0.492366	1	1	1	1	1	1
	Default Response Set	Anonymous				0	2014-01-08 15:35:06	2014-01-08 15:50:10	0.514929		1	1	1	1	1	1	2	1	1	-0.5	50.1	2	1	2	49.9	1	1	1	49.9	2	1	1	49.9	1	1	1	51.9	1	1	1	50.9	2	1	1	49.9	1	1	2	53
	Default Response Set	Anonymous				0	2014-01-08 15:28:13	2014-01-08 15:50:34		0.492366	1	1	1	1	1	1
	Default Response Set	Anonymous				0	2014-01-08 15:37:40	2014-01-08 15:50:41		0.514929	1	1	1	1	1	1
	Default Response Set	Anonymous				0	2014-01-08 15:31:41	2014-01-08 15:50:55	0.492366		1	1	1	1	1	1	2	1	1	-0.5	50.9	2	1	1	59.9	1	1	2	54.8	2	1	1	49.6	1	1	1	50.9	1	1	2	70.7	2	1	1	78.9	1	1	2	91.5
	Default Response Set	Anonymous				0	2014-01-08 15:44:09	2014-01-08 15:51:07	0.389249		1	1	1	1	1	1	2	1	1	-0.5	50.3	2	1	1	52.8	1	1	1	51.3	2	1	2	52.3	1	1	2	50.8	1	1	1	43.6	2	1	1	51.5	1	1	1	50.3
	Default Response Set	Anonymous				0	2014-01-08 15:41:27	2014-01-08 15:51:08	0.389249		1	1	1	1	1	1	2	1	1	-0.5	55.6	2	1	1	66.2	1	1	1	51	2	1	1	59.7	1	1	1	53.6	1	1	2	50	2	1	1	54.4	1	1	2	50.5
	Default Response Set	Anonymous				0	2014-01-08 15:34:02	2014-01-08 15:51:11		0.522233	1	1	1	1	1	1
	Default Response Set	Anonymous				0	2014-01-08 15:33:14	2014-01-08 15:51:18	0.522233		1	1	1	1	1	1	2	1	2	0.5	20.1	2	1	1	29.6	1	1	2	27.8	2	1	1	50.6	1	1	2	69.7	1	1	2	30.9	1	1	1	34.5	1	1	1	38.6
	Default Response Set	Anonymous				0	2014-01-08 15:29:14	2014-01-08 15:51:21	0.389249		1	1	1	1	1	1	2	1	2	0.5	38.8	2	1	2	56.3	1	1	2	37.7	2	1	2	49.6	1	1	2	47.3	1	1	2	24.6	2	1	2	44.2	1	1	1	26.6
	Default Response Set	Anonymous				0	2014-01-08 15:34:02	2014-01-08 15:52:00	0.522233		1	1	1	1	1	1	2	1	1	-0.5	50.1	2	1	2	50.1	1	1	2	50.1	2	1	1	50.4	1	1	2	50.1	1	1	2	59.7	2	1	1	50.1	1	1	2	50.1
	Default Response Set	Anonymous				0	2014-01-08 15:31:21	2014-01-08 15:52:06		0.522233	1	1	1	1	1	1
	Default Response Set	Anonymous				0	2014-01-08 15:43:50	2014-01-08 15:52:48		0.514929	1	1	1	1	1	1
	Default Response Set	Anonymous				0	2014-01-08 15:37:19	2014-01-08 15:52:50		0.522233	1	1	1	1	1	1
	Default Response Set	Anonymous				0	2014-01-08 15:38:06	2014-01-08 15:53:23	0.522233		1	1	1	1	1	1	2	1	2	0.5	50.9	2	1	1	51.7	1	1	2	63.8	2	1	1	50.1	1	1	2	62.5	1	1	2	50.6	2	1	1	63	1	1	2	64
	Default Response Set	Anonymous				0	2014-01-08 15:46:24	2014-01-08 15:53:41	0.492366		1	1	1	1	1	1	2	1	2	0.5	4.9	2	1	1	0	1	1	2	0	2	1	2	0	1	1	1	0	1	1	2	0	2	1	2	0	1	1	2	0
	Default Response Set	Anonymous				0	2014-01-08 15:45:38	2014-01-08 15:53:52	0.522233		1	1	1	1	1	1	2	1	1	-0.5	41.1	2	1	2	56.6	1	1	1	58.6	2	1	1	23.7	1	1	1	54.8	1	1	2	43.4	2	1	2	78.4	1	1	1	48.6
	Default Response Set	Anonymous				0	2014-01-08 15:34:27	2014-01-08 15:54:13		0.452267	1	1	1	1	1	1
	Default Response Set	Anonymous				0	2014-01-08 15:34:57	2014-01-08 15:56:30	0.492366		1	1	1	1	1	1	1	1	2	0.5	49.6	2	1	2	33.4	1	1	1	77.9	2	1	1	87.2	1	1	2	68.4	1	1	1	44.2	2	1	2	96.4	1	1	1	37.3
	Default Response Set	Anonymous				0	2014-01-08 15:32:29	2014-01-08 15:56:36		0.492366	1	1	1	1	1	1
	Default Response Set	Anonymous				0	2014-01-08 15:27:49	2014-01-08 15:56:44	0.492366		1	1	1	1	1	1	2	1	2	0.5	50.1	2	1	1	49.1	1	1	2	49.6	2	1	1	50.1	2	1	1	60	1	1	2	49.9	2	1	2	49.4	1	1	2	59.7
	Default Response Set	Anonymous				0	2014-01-08 15:38:35	2014-01-08 15:57:34		0.514929	1	1	1	1	1	1
	Default Response Set	Anonymous				0	2014-01-08 15:46:51	2014-01-08 15:59:06		0.492366	1	1	1	1	1	1
	Default Response Set	Anonymous				0	2014-01-08 15:36:00	2014-01-08 15:59:13		0.514929	1	1	1	1	1	1
	Default Response Set	Anonymous				0	2014-01-08 15:50:11	2014-01-08 16:00:14	0.514929		1	1	1	1	1	1	2	1	2	0.5	49.1	2	1	1	50.4	1	1	2	49.9	2	1	1	50.1	1	1	1	49.4	1	1	1	61.5	2	1	1	50.1	1	1	1	82.2
	Default Response Set	Anonymous				0	2014-01-08 15:53:47	2014-01-08 16:01:30		0.514929	1	1	1	1	1	1
	Default Response Set	Anonymous				0	2014-01-08 15:57:47	2014-01-08 16:14:36		0.522233	1	1	1	1	1	1
	Default Response Set	Anonymous				0	2014-01-08 16:00:39	2014-01-08 16:21:07	0.514929		1	1	1	1	1	1	1	1	2	0.5	50.8	2	1	2	68.5	1	1	1	44.4	2	1	1	70	1	1	2	71.5	1	1	2	63.6	2	1	1	67.2	1	1	2	50.3
	Default Response Set	Anonymous				0	2014-01-09 09:00:02	2014-01-09 09:11:21		0.514929	1	1	1	1	1	1																Odd				Odd												Even
																																								17				correct + dice
								Total remaining	86	84									AVG	-0.0697674																				9				count 1s (continuation)
									170										STD	0.498012			86
																			SEM	0.0537021																				26				incorrect + dice
																			T	-1.29916	tendancy toward Odd																			6				count1s (continuations)
																			p	0.197403	but it's even
																																								43				no runr + dice
																																								15				count1s (cont)
																																								24				Corr then incorr + dice
																																								4				count1s (cont)
																																								19				incorr then corr + dice
																																								11				count1s (cont)
																																								41				incorrect previous
																																								13				count1s (cont)
																																								45				correct previous
																																								16				count1s (cont)
[truncated: 187 more columns]

## Sheet: Randomization Stats
EVEN vs ODD CONDITION					First block Dice vs. First block Choice
Contingency table					Contingency table
	Random	Not	Total			Random	Not	Total
Even	70	16	86		Choice	65	18	83
Odd	59	25	84		Dice	129	41	170
Total	129	41	170		Total	194	59	253
	Assume the null (distributions aren't different)					Assume the null (distributions aren't different)
calculate expected values					calculate expected values
	Random	Not				Random	Not
Even	0.758824	0.241176			Choice	0.766798	0.233202
Odd	0.758824	0.241176			Dice	0.766798	0.233202
Now calculate expected for original table					Now calculate expected for original table
	Random	Not				Random	Not
Even	65.2588	20.7412			Choice	63.6443	19.3557
Odd	63.7412	20.2588			Dice	130.356	39.6443
Now calculate X2 statistic for each cell					Now calculate X2 statistic for each cell
(Actual - expected)^2/expected					(Actual - expected)^2/expected
	Random	Not				Random	Not
Even	0.344455	1.08377			Choice	0.0288794	0.0949593
Odd	0.352657	1.10958			Dice	0.0140999	0.0463625
Now sum them all					Now sum them all
	2.89046	in table, n.s.				0.184301	in table, n.s.

## Sheet: Runs Analysis Brief
Dice + Corr	Dice + Corr	Dice + Corr	Dice + Incorr	Dice + Incorr	Dice + Incorr	Dice Only	Dice Only	Dice Only		Dice + Corr	Dice + Corr	Dice + Corr	Dice + Incorr	Dice + Incorr	Dice + Incorr	Dice Only	Dice Only	Dice Only
EvenConf	EvenType	EvenChoice	EvenConf	EvenType	EvenChoice	EvenConf	EvenType	EvenChoice		OddConf	OddType	OddChoice	OddConf	OddType	OddChoice	OddConf	OddType	OddChoice
49.6	HH	0	40.3	GF	1	50.9	GF	1		49.4	HH	0	89.5	GF	1	44.3	HH	0
59.6	HH	0	100	GF	1	21.6	HH	0		70	HH	0	88.7	GF	1	69.7	GF	1
68	GF	1	50	GF	1	49.5	GF	1		50.1	HH	0	51.4	GF	1	59.5	GF	1
50	GF	1	92.3	GF	1	100	GF	1		51.4	GF	1	69.7	GF	1	40	GF	1
28.3	HH	0	50.4	GF	1	0	HH	0		100	HH	0	69.2	GF	1	38.7	GF	1
51	HH	0	90.8	GF	1	49.9	GF	1		50	HH	0	95.6	GF	1	7.5	HH	0
39.7	GF	1	58.1	GF	1	70.5	GF	1		50.6	HH	0	90.5	GF	1	54.1	HH	0
98.2	HH	0	80.5	GF	1	49.9	HH	0		60.4	GF	1	81.1	GF	1	72.1	HH	0
50.4	HH	0	35.5	GF	1	94.8	GF	1		49.1	GF	1	50	GF	1	44.5	HH	0
50.4	HH	0	100	GF	1	49.9	HH	0					52.1	GF	1	100	HH	0
18.7	HH	0	80.8	GF	1	49.1	GF	1					100	GF	1	50.9	GF	1
48.8	GF	1	66.9	GF	1	93.3	GF	1					48.8	HH	0	83.3	GF	1
80.3	GF	1	6.2	HH	0	51.9	GF	1					75.4	GF	1	50.1	HH	0
			0	GF	1	56.1	HH	0					39.9	GF	1	49.4	GF	1
			72.5	GF	1	50	GF	1					91.6	HH	0	50	HH	0
			100	GF	1	80.8	GF	1					95.9	GF	1	50	HH	0
			19.8	HH	0	59.7	HH	0					100	GF	1	75.1	GF	1
			49.9	GF	1	99.2	HH	0					49.6	GF	1	49.9	GF	1
			96.2	GF	1	44.2	GF	1					49.7	GF	1	0	GF	1
			50.1	GF	1	19.7	HH	0					71.2	GF	1	50	GF	1
			69.6	GF	1	50.4	HH	0					75.1	GF	1	91	HH	0
			8.5	GF	1	19.2	HH	0					12.4	HH	0	57.4	HH	0
			78.4	GF	1	49.9	HH	0					65.6	GF	1	22.4	HH	0
			50	GF	1	51	GF	1					49.6	HH	0	79.2	GF	1
			56.4	GF	1	30.6	GF	1					40.9	GF	1	83	GF	1
			90.5	GF	1	42.6	HH	0					90.5	GF	1	70.8	GF	1
			80.5	GF	1	0	HH	0					51.4	GF	1	49.9	GF	1
			49.4	GF	1	49.6	HH	0					80.3	GF	1	0	HH	0
			49.9	GF	1								49.4	GF	1	59.7	HH	0
			60	GF	1								50	GF	1
			68.5	GF	1								99.7	GF	1
			70.2	GF	1								89.7	GF	1
			100	GF	1								20	GF	1
			81.3	GF	1								100	GF	1
			100	GF	1								70.3	HH	0
			70.8	GF	1								50	HH	0
			54	GF	1								54.2	GF	1
			50	GF	1								34.6	GF	1
			50.9	GF	1								50.5	HH	0
			100	HH	0								51.4	GF	1
			68.5	GF	1								60.4	GF	1
			75.5	GF	1								85.5	GF	1
			96.7	GF	1								77.4	GF	1
			80.2	GF	1								49.9	GF	1
			50.1	GF	1								76.1	GF	1
													75.3	GF	1
	Dice + Corr			Dice + incorr			Dice alone				Dice + Corr			Dice + incorr			Dice alone
	Total	13		Total	45		Total	28			Total	9		Total	46		Total	29
	GF	5		GF	42		GF	14			GF	3		GF	39		GF	15
	Binomial Test p=0.581			Binomial Test p=8.65x10-10			Binomial Test p-value=1				Binomial Test p-value=0.508			Binomial Test p=1.83 x 10-6			Binomial Test p=1
	Prop GF	0.384615		Prop GF	0.933333		Prop GF	0.5			Prop GF	0.333333		Prop GF	0.847826		Prop GF	0.517241
	ES	-0.230769		ES	0.866667		ES	0			ES	-0.333333		ES	0.695652		ES	0.0344828
	SEM	0.140442		SEM	0.0376051		SEM	0.096225			SEM	0.166667		SEM	0.0535448		SEM	0.0944349
	z	-0.83205		z	5.81378		z	0			z	-1		z	4.71814		z	0.185695
	Baseline	0.401709		Baseline	0.604938		Baseline	0.507937			Baseline	0.407407		Baseline	0.588652		Baseline	0.521073
	Baseline SEM	0.0556103		Baseline SEM	0.0316948		Baseline SEM	0.0344931			Baseline SEM	0.0667695		Baseline SEM	0.0309574		Baseline SEM	0.0378461
Chi square tests to show that there's greater GF responding in incorr + dice group than other two groups
Contingency table					Contingency table							Contingency table					Contingency table
	GF	HH	Total			GF	HH	Total					GF	HH	Total			GF	HH	Total
Dice + corr	5	8	13		Dice Only	14	14	28				Dice + Corr	3	6	9		Dice Only	15	29	44
incorr + dice	42	3	45		incorr + dice	42	3	45				incorr + dice	39	7	46		incorr + dice	39	7	46
Total	47	11	58		Total	56	17	73				Total	42	13	55		Total	54	36	90
	Assume the null (distributions aren't different)					Assume the null (distributions aren't different)							Assume the null (distributions aren't different)					Assume the null (distributions aren't different)
calculate expected values					calculate expected values							calculate expected values					calculate expected values
	GF	HH				GF	HH						GF	HH				GF	HH
Dice + corr	0.810345	0.189655			Dice Only	0.767123	0.232877					Dice + Corr	0.763636	0.236364			Dice Only	0.6	0.4
incorr + dice	0.810345	0.189655			incorr + dice	0.767123	0.232877					incorr + dice	0.763636	0.236364			incorr + dice	0.6	0.4
Now calculate expected for original table					Now calculate expected for original table							Now calculate expected for original table					Now calculate expected for original table
	GF	HH				GF	HH						GF	HH				GF	HH
Dice + corr	10.5345	2.46552			Dice Only	21.4795	6.52055					Dice + Corr	6.87273	2.12727			Dice Only	26.4	17.6
incorr + dice	36.4655	8.53448			incorr + dice	34.5205	10.4795					incorr + dice	35.1273	10.8727			incorr + dice	27.6	18.4
Now calculate X2 statistic for each cell					Now calculate X2 statistic for each cell							Now calculate X2 statistic for each cell					Now calculate X2 statistic for each cell
(Actual - expected)^2/expected					(Actual - expected)^2/expected							(Actual - expected)^2/expected					(Actual - expected)^2/expected
	GF	HH				GF	HH						GF	HH				GF	HH
Dice + corr	2.90764	12.4236			Dice Only	2.60445	8.57937					Dice + Corr	2.18225	7.05035			Dice Only	4.92273	7.38409
incorr + dice	0.839985	3.58903			incorr + dice	1.62055	5.33828					incorr + dice	0.426962	1.37942			incorr + dice	4.7087	7.06304
Now sum them all					Now sum them all							Now sum them all					Now sum them all
	19.7602	in table, p<0.005				18.1426	in table, p<0.005						11.039	p<0.005				24.0786	p<0.005
Degrees of freedom =
	(rows -1)*(col-1)
	1
