# Supplementary material for: Losses and External Outcomes Interact to Produce the Gambler’s Fallacy
Source: PLoS One. 2017 Jan 26;12(1):e0170057. doi: 10.1371/journal.pone.0170057 (PMC5268496; doi:10.1371/journal.pone.0170057)
Supplement: S6 File — (XLSX) [file pone.0170057.s006.xlsx]

## Sheet: EvenRunCorr
Odd or Even	2	2	1	2	1	1	2	1	2	2	1	2	2
Sequence	on previous trial
Guess															Reversals													switching prob	Critical trial
	2	2	1	2	2	2	2	2	2	2	2	2	2		0		0	0	1		0	1	0		1	0		0.333333	0
	1	1	2	1	2	1	2	1	1	2	1	2	1		1		1	1	1		0	0	1		0	0
																															> wilcox.test(Switch,Critical, paired=TRUE)
	2	2	1	2	1	1	1	1	2	2	2	2	2		0		0	0	0		1	0	0		1	0		0.222222	0
																																Wilcoxon signed rank test with continuity correction
																															data: Switch and Critical
	2	1	2	1	1	2	2	2	2	1	1	1	1		0		1	1	0		0	1	0		0	1					V = 47, p-value = 0.9437
	2	2	2	2	2	2	2	2	1	1	2	1	2		0		1	0	1		0	1	1		1	1					alternative hypothesis: true location shift is not equal to 0
																															Warning message:
	1	1	1	1	2	2	1	2	1	1	1	2	2		1		0	1	1		1	1	1		0	0					In wilcox.test.default(Switch, Critical, paired = TRUE) :
																															cannot compute exact p-value with ties
																															data: Critical and Switch
	2	1	1	1	1	1	1	2	1	1	1	1	1		0		0	1	0		1	1	1		0	1					V = 44, p-value = 0.9437
	2	2	1	2	1	1	2	1	1	1	2	1	2		0		0	0	0		0	0	1		1	1					alternative hypothesis: true location shift is not equal to 0
	1	1	1	1	1	1	2	2	2	1	1	1	1		1		0	1	0		0	1	0		0	1
	1	1	1	1	1	2	1	2	1	1	2	1	1		1		0	1	0		1	1	1		1	1
	2	1	2	2	2	2	2	2	1	1	2	2	1		0		1	0	1		0	1	1		1	0
	1	1	1	1	2	2	2	1	2	1	1	1	1		1		0	1	1		0	0	0		0	1
	2	2	2	1	1	2	2	2	1	1	1	2	1		0		1	1	0		0	1	1		0	0
	2	1	2	1	1	2	1	2	1	1	2	1	1		0		1	1	0		1	1	1		1	1
	1	1	2	1	1	2	2	2	1	1	2	2	1		1		1	1	0		0	1	1		1	0
	1	1	2	1	2	2	1	2	1	1	2	1	1		1		1	1	1		1	1	1		1	1
	1	1	1	2	1	2	2	1	2	1	2	1	2		1		0	0	0		0	0	0		1	1
	2	1	1	1	2	2	1	1	2	1	1	2	1		0		0	1	1		1	0	0		0	0
	1	1	2	2	1	2	1	1	2	2	1	1	1		1		1	0	0		1	0	0		0	1
	2	1	2	2	1	2	2	1	2	1	2	1	1		0		1	0	0		0	0	0		1	1
	1	2	2	1	2	2	2	1	2	2	2	1	2		1		1	1	1		0	0	0		1	1		0.666667	1
	1	1	1	1	1	2	2	2	2	1	1	1	1		1		0	1	0		0	1	0		0	1
	1	1	2	2	1	1	2	2	2	1	1	1	2		1		1	0	0		0	1	0		0	1
	1	1	2	1	1	2	1	2	1	1	2	1	1		1		1	1	0		1	1	1		1	1
	2	2	1	2	1	1	2	1	2	2	1	2	2		0		0	0	0		0	0	0		0	0		0	1
	2	2	2	2	1	1	1	2	2	2	1	2	2		0		1	0	0		1	1	0		0	0
	1	1	2	1	2	2	1	2	1	1	2	1	1		1		1	1	1		1	1	1		1	1
	1	1	1	2	1	2	2	1	1	1	1	1	2		1		0	0	0		0	0	1		0	1		0.333333	0
	1	1	1	1	1	1	1	1	1	1	2	1	1		1		0	1	0		1	0	1		1	1
	2	2	1	2	2	2	2	1	2	1	2	1	1		0		0	0	1		0	0	0		1	1
	1	2	1	2	1	1	1	1	1	1	1	1	1		1		0	0	0		1	0	1		0	1
	1	2	1	2	2	1	2	2	2	1	2	1	1		1		0	0	1		0	1	0		1	1
	1	1	1	1	1	2	1	1	1	1	2	1	1		1		0	1	0		1	0	1		1	1
	1	1	1	1	2	2	2	2	1	1	2	2	1		1		0	1	1		0	1	1		1	0
	1	2	2	1	2	2	2	2	2	1	2	1	1		1		1	1	1		0	1	0		1	1
	1	1	2	1	2	2	2	1	2	2	2	2	1		1		1	1	1		0	0	0		1	0
	1	1	2	1	2	2	1	2	1	1	1	2	1		1		1	1	1		1	1	1		0	0
	2	2	2	2	1	1	1	2	2	2	1	2	2		0		1	0	0		1	1	0		0	0		0.333333	0
	2	1	2	1	1	2	1	1	2	1	2	2	1		0		1	1	0		1	0	0		1	0
	1	1	1	1	2	2	1	2	2	1	2	1	1		1		0	1	1		1	1	0		1	1
	1	1	2	2	2	1	1	1	2	1	1	2	2		1		1	0	1		1	0	0		0	0		0.444444	1
	2	1	2	2	1	1	2	1	2	1	1	2	1		0		1	0	0		0	0	0		0	0
	1	1	1	1	1	2	1	2	2	1	1	2	1		1		0	1	0		1	1	0		0	0
	2	1	2	2	2	1	2	2	2	2	2	2	1		0		1	0	1		0	1	0		1	0
	1	1	2	1	1	2	1	2	2	1	1	2	1		1		1	1	0		1	1	0		0	0
	1	1	1	2	1	2	2	2	1	2	2	1	2		1		0	0	0		0	1	1		1	1
	2	1	2	1	1	1	2	2	1	2	1	1	1		0		1	1	0		0	1	1		0	1
	2	1	2	1	2	1	1	2	2	1	2	1	2		0		1	1	1		1	1	0		1	1
	2	1	2	1	1	2	2	2	2	1	2	1	1		0		1	1	0		0	1	0		1	1
	1	2	1	2	1	1	2	1	1	1	2	2	1		1		0	0	0		0	0	1		1	0
	1	1	2	1	1	2	1	2	1	1	2	1	1		1		1	1	0		1	1	1		1	1
	1	2	2	2	1	2	1	2	2	1	2	1	2		1		1	0	0		1	1	0		1	1		0.666667	0
	2	2	2	1	1	2	2	2	1	1	2	1	2		0		1	1	0		0	1	1		1	1
	2	2	1	2	2	2	2	1	1	2	2	2	2		0		0	0	1		0	0	1		1	0
	1	1	1	2	1	2	1	1	1	1	2	1	2		1		0	0	0		1	0	1		1	1
	1	1	1	2	2	1	1	1	2	1	1	2	2		1		0	0	1		1	0	0		0	0		0.333333	0
	2	1	1	1	2	2	1	2	1	1	1	1	1		0		0	1	1		1	1	1		0	1
	1	1	2	1	2	2	1	2	1	1	2	2	1		1		1	1	1		1	1	1		1	0
	1	1	1	1	1	2	1	1	2	1	1	1	1		1		0	1	0		1	0	0		0	1
	1	2	1	1	2	2	1	2	1	1	2	1	1		1		0	1	1		1	1	1		1	1
	1	1	1	1	2	2	1	2	1	1	2	1	1		1		0	1	1		1	1	1		1	1
	1	2	2	2	2	1	2	2	2	2	1	1	2		1		1	0	1		0	1	0		0	1
	2	2	2	2	2	2	1	1	2	2	2	1	2		0		1	0	1		1	0	0		1	1		0.555556	0
	1	1	1	1	2	1	1	1	2	1	1	2	2		1		0	1	1		1	0	0		0	0
	2	1	2	1	2	2	1	2	2	2	1	1	1		0		1	1	1		1	1	0		0	1
	1	1	2	2	2	1	1	1	2	1	1	1	2		1		1	0	1		1	0	0		0	1
	2	2	2	2	2	1	2	2	2	2	2	2	2		0		1	0	1		0	1	0		1	0		0.444444	0
	2	1	1	2	2	2	2	1	1	1	1	2	1		0		0	0	1		0	0	1		0	0
	1	1	2	1	1	2	2	2	1	1	2	1	1		1		1	1	0		0	1	1		1	1
	1	1	1	2	1	1	2	1	2	2	2	1	1		1		0	0	0		0	0	0		1	1
	2	1	2	2	2	1	2	2	2	1	1	2	1		0		1	0	1		0	1	0		0	0
	1	1	2	2	1	1	2	2	2	1	1	1	1		1		1	0	0		0	1	0		0	1
	1	2	1	1	1	1	1	2	2	2	1	2	1		1		0	1	0		1	1	0		0	0
	1	1	2	1	1	2	1	2	1	1	2	1	1		1		1	1	0		1	1	1		1	1
	1	1	1	2	2	1	1	1	1	1	1	1	1		1		0	0	1		1	0	1		0	1
	1	1	1	1	1	2	1	2	1	1	1	1	1		1		0	1	0		1	1	1		0	1
	2	1	2	1	2	2	1	1	1	1	2	2	1		0		1	1	1		1	0	1		1	0
	2	2	2	2	2	2	2	1	2	2	2	1	1		0		1	0	1		0	0	0		1	1
	1	2	2	1	2	2	1	2	1	1	2	1	1		1		1	1	1		1	1	1		1	1
	2	1	2	1	2	2	1	2	1	1	2	1	1		0		1	1	1		1	1	1		1	1
	2	1	2	2	1	2	2	2	2	1	1	2	2		0		1	0	0		0	1	0		0	0
	1	2	1	1	1	2	2	1	2	2	1	2	2		1		0	1	0		0	0	0		0	0		0.222222	1
	2	2	1	1	2	1	2	1	2	2	2	2	1		0		0	1	1		0	0	0		1	0
	2	1	2	1	1	2	2	2	2	2	2	1	1		0		1	1	0		0	1	0		1	1
	2	1	2	1	1	1	1	1	2	2	1	2	1		0		1	1	0		1	0	0		0	0
	2	2	1	1	2	2	1	2	2	1	2	1	2		0		0	1	1		1	1	0		1	1		0.666667	1
																												0.401709	0.384615	AVG
																												0.0556103	0.140442	SEM

## Sheet: EvenRunIncorr
switching prob	Critical Trial
		> wilcox.test(Switch,Critical, paired=TRUE)
0.555556	1
			Wilcoxon signed rank test with continuity correction
		data: Switch and Critical
		V = 73.5, p-value = 2.170e-06
		alternative hypothesis: true location shift is not equal to 0
0.444444	1
		Warning messages:
		1: In wilcox.test.default(Switch, Critical, paired = TRUE) :
		cannot compute exact p-value with ties
		2: In wilcox.test.default(Switch, Critical, paired = TRUE) :
		cannot compute exact p-value with zeroes
0.555556	1	data: Critical and Switch
		V = 829.5, p-value = 2.17e-06
		alternative hypothesis: true location shift is not equal to 0
0.444444	1
0.777778	1
0.555556	1
0.444444	1
0.777778	1
0.666667	1
1	1
0.444444	1
0.333333	1
0.444444	0
0.888889	1
1	1
0.666667	1
0.333333	0
0.444444	1
0.555556	1
0.666667	1
0.666667	1
0.777778	1
0.777778	1
0.444444	1
0.777778	1
0.111111	1
0.444444	1
0.555556	1
0.555556	1
0.555556	1
0.333333	1
0.888889	1
0.666667	1
0.444444	1
0.888889	1
0.777778	1
0.333333	1
0.444444	1
0.444444	1
0.888889	0
0.666667	1
1	1
0.888889	1
0.333333	1
0.555556	1
0.604938	0.933333	AVG
0.0316948	0.0376051	SEM

## Sheet: EvenRunNoRun
																																					switching prob	Critical Trial
																																							wilcox.test(Switch,Critical, paired=TRUE)
																																								Wilcoxon signed rank test with continuity correction
																																							data: Switch and Critical
																																							V = 194.5, p-value = 0.855
																																							alternative hypothesis: true location shift is not equal to 0
																																					0.666667	1	Warning message:
																																							In wilcox.test.default(Switch, Critical, paired = TRUE) :
																																							cannot compute exact p-value with ties
																																					0.666667	0
																																							data: Critical and Switch
																																							V = 211.5, p-value = 0.8549
																																							alternative hypothesis: true location shift is not equal to 0
																																					0.333333	1
																																					0.444444	1
																																					0.333333	0
																																					0.333333	1
																																					0.444444	1
																																					0.333333	0
																																					0.555556	1
																																					0.444444	0
																																					0.555556	1
																																					0.777778	1
																																					0.666667	1
																																					0.333333	0
																																					0.555556	1
																																					0.888889	1
																																					0.888889	0
																																					0.555556	0
																																					0.444444	1
																																					0.666667	0
																																					0.555556	0
																																					0.222222	0
																																					0.333333	0
																																					0.555556	1
																																					0.666667	1
																																					0.444444	0
																																					0.222222	0
																																					0.333333	0
																																					0.507937	0.5	AVG
																																					0.0344931	0.096225	SEM

## Sheet: OddRunCorr
On previous trial	1	1	2	1	2	2	1	2	1	1	2	1	1		Reversals													switching prob
ODD condition
Guess	2	2	1	2	2	1	2	2	1	1	2	1	2		1		1	1	0		1	0	0		0	0				wilcox.test(Switch,Critical, paired=TRUE)
	1	1	1	2	1	1	2	1	1	2	1	2	2		0		1	1	1		1	1	0		1	1
																															Wilcoxon signed rank test with continuity correction
																														data: Switch and Critical
																														V = 18, p-value = 1
	1	2	2	2	1	1	2	1	1	1	1	2	2		0		0	1	1		1	1	0		1	1				alternative hypothesis: true location shift is not equal to 0
																														Warning messages:
																														1: In wilcox.test.default(Switch, Critical, paired = TRUE) :
																														cannot compute exact p-value with ties
	2	2	2	2	1	2	2	1	2	2	1	1	2		1		0	1	1		1	1	1		1	0				2: In wilcox.test.default(Switch, Critical, paired = TRUE) :
																														cannot compute exact p-value with zeroes
	1	2	1	1	1	2	1	1	1	2	1	1	1		0		1	0	1		0	1	0		1	0		0.444444	0	data: Critical and Switch
	2	2	1	2	1	1	2	1	2	2	2	2	2		1		1	1	1		1	1	1		0	1				V = 18, p-value = 1
	2	2	1	2	1	2	2	1	2	1	2	2	2		1		1	1	1		1	1	1		0	1				alternative hypothesis: true location shift is not equal to 0
	2	2	2	2	2	2	2	1	1	2	2	2	2		1		0	1	0		1	1	0		0	1
	1	1	2	1	1	1	1	1	2	1	1	2	2		0		0	0	1		0	1	1		1	1
	2	2	2	1	1	2	2	1	1	1	2	2	2		1		0	0	1		1	1	0		0	1
	1	1	1	2	2	1	1	1	1	2	1	2	1		0		1	1	0		0	1	0		1	1
	1	1	1	1	1	2	2	2	1	1	2	1	1		0		1	0	1		1	0	0		0	0		0.333333	0
	2	2	2	1	2	1	2	2	1	2	1	1	2		1		0	0	0		1	0	0		1	0
	1	1	2	2	1	1	2	2	2	2	1	2	1		0		0	1	1		1	0	1		1	1		0.666667	0
	2	2	2	2	1	1	1	1	1	2	2	1	2		1		0	1	1		0	1	0		0	0
	2	2	2	2	1	2	2	1	2	2	2	2	2		1		0	1	1		1	1	1		0	1
	2	2	2	1	1	1	1	2	2	2	2	1	2		1		0	0	1		0	0	1		0	0
	1	2	2	1	1	1	2	2	2	1	1	2	1		0		0	0	1		1	0	1		1	1
	2	2	2	2	2	1	2	2	1	2	1	2	2		1		0	1	0		1	0	0		1	1
	1	2	1	1	2	1	1	1	1	2	2	1	2		0		1	0	0		0	1	0		0	0
	1	2	1	1	2	1	2	2	1	2	2	2	2		0		1	0	0		1	0	0		0	1
	1	2	2	2	1	2	1	2	2	1	1	1	2		0		0	1	1		0	0	1		1	0
	2	2	2	1	1	1	2	2	1	2	2	2	2		1		0	0	1		1	0	0		0	1
	1	2	1	2	1	1	2	1	2	2	1	2	2		0		1	1	1		1	1	1		1	1
	2	2	1	2	2	1	2	1	2	2	1	2	2		1		1	1	0		1	1	1		1	1
	1	2	2	2	1	1	2	1	2	2	1	1	1		0		0	1	1		1	1	1		1	0
	1	2	1	2	2	1	1	2	1	2	1	2	2		0		1	1	0		0	0	0		1	1
	1	2	1	1	1	1	1	2	2	2	1	2	1		0		1	0	1		0	0	1		1	1		0.555556	1
	2	2	1	1	1	1	2	1	1	2	1	1	2		1		1	0	1		1	1	0		1	0
	2	1	1	1	1	1	1	1	1	1	1	1	1		1		1	0	1		0	1	0		1	0		0.555556	0
	2	2	1	2	1	1	1	1	2	2	1	2	2		1		1	1	1		0	1	1		1	1
	1	1	2	1	1	2	1	1	2	1	1	1	2		0		0	0	1		0	1	1		1	0
	2	1	2	1	1	1	1	2	2	2	1	1	1		1		0	0	1		0	0	1		1	0
	2	2	2	2	1	1	2	1	2	2	1	2	2		1		0	1	1		1	1	1		1	1
	2	1	2	1	2	1	1	2	2	2	2	2	2		1		0	0	0		0	0	1		0	1
	1	2	2	2	1	1	1	2	2	2	2	2	2		0		0	1	1		0	0	1		0	1
	2	2	2	2	2	1	2	1	2	2	2	2	2		1		0	1	0		1	1	1		0	1
	1	2	1	1	2	2	2	2	1	1	2	2	2		0		1	0	0		1	0	0		0	1
	2	2	1	2	2	1	1	1	2	2	1	1	2		1		1	1	0		0	1	1		1	0
	1	2	1	1	2	1	1	2	1	1	2	1	2		0		1	0	0		0	0	0		0	0
	2	2	1	2	2	1	2	1	2	1	1	2	1		1		1	1	0		1	1	1		1	1
	1	1	1	1	2	1	2	2	2	1	2	1	1		0		1	0	0		1	0	1		0	0
	1	2	1	2	2	1	2	1	1	2	1	2	1		0		1	1	0		1	1	0		1	1
	1	1	2	2	1	2	1	1	1	2	2	2	1		0		0	1	1		0	1	0		0	1
	2	1	2	1	1	1	1	1	1	2	2	2	2		1		0	0	1		0	1	0		0	1
	2	2	2	1	2	1	1	2	1	1	1	2	2		1		0	0	0		0	0	0		1	1
	1	2	2	2	1	2	2	2	2	2	1	1	2		0		0	1	1		1	0	1		1	0
	2	2	2	2	1	1	2	1	1	2	2	2	2		1		0	1	1		1	1	0		0	1
	1	1	2	2	2	2	2	2	2	2	2	2	2		0		0	1	0		1	0	1		0	1
	2	2	2	2	1	2	2	2	1	2	1	2	2		1		0	1	1		1	0	0		1	1
	1	1	2	1	1	1	2	1	2	2	1	2	2		0		0	0	1		1	1	1		1	1
	2	1	1	1	1	1	1	1	1	2	2	1	1		1		1	0	1		0	1	0		0	0
	1	1	1	1	1	2	1	1	1	1	1	1	1		0		1	0	1		0	1	0		1	0		0.444444	0
	2	2	1	2	1	1	2	1	2	2	1	2	2		1		1	1	1		1	1	1		1	1
	2	2	1	1	1	1	1	2	1	2	1	1	2		1		1	0	1		0	0	0		1	0
	2	2	2	2	1	1	2	2	1	2	1	2	2		1		0	1	1		1	0	0		1	1
	2	2	1	2	1	1	1	1	1	2	1	1	2		1		1	1	1		0	1	0		1	0
	1	2	1	2	2	2	2	2	1	1	1	2	1		0		1	1	0		1	0	0		1	1
	2	2	2	2	1	1	1	1	2	2	1	2	2		1		0	1	1		0	1	1		1	1
	2	2	2	2	2	2	2	2	2	2	2	1	2		1		0	1	0		1	0	1		0	0
	1	1	2	1	2	1	1	2	1	1	2	1	1		0		0	0	0		0	0	0		0	0		0	0
	1	2	1	2	2	1	1	2	2	2	1	1	2		0		1	1	0		0	0	1		1	0
	2	2	2	2	2	1	1	1	1	2	1	2	2		1		0	1	0		0	1	0		1	1
	1	1	1	2	2	1	1	2	1	2	1	2	1		0		1	1	0		0	0	0		1	1
	2	1	2	1	1	2	2	2	2	2	2	2	1		1		0	0	1		1	0	1		0	1
	1	2	1	1	2	1	2	1	2	2	2	2	1		0		1	0	0		1	1	1		0	1
	1	1	1	2	1	2	2	1	2	1	2	1	2		0		1	1	1		1	1	1		0	0
	1	2	1	1	1	2	1	1	2	1	1	1	2		0		1	0	1		0	1	1		1	0
	2	2	2	1	2	1	1	2	1	2	2	2	2		1		0	0	0		0	0	0		0	1
	2	1	1	1	1	1	2	1	2	2	1	1	2		1		1	0	1		1	1	1		1	0
	1	1	2	1	2	1	2	1	1	2	1	1	2		0		0	0	0		1	1	0		1	0
	2	2	1	2	1	1	2	1	2	2	1	2	2		1		1	1	1		1	1	1		1	1
	2	2	2	2	1	1	1	1	2	2	1	1	2		1		0	1	1		0	1	1		1	0
	2	2	1	2	1	1	1	1	2	2	1	2	2		1		1	1	1		0	1	1		1	1
	2	2	2	2	2	1	2	1	1	2	1	1	2		1		0	1	0		1	1	0		1	0
	2	2	1	2	1	1	2	1	1	2	1	2	2		1		1	1	1		1	1	0		1	1
	1	1	1	1	1	2	1	1	1	2	2	1	2		0		1	0	1		0	1	0		0	0
	1	1	1	1	2	1	1	2	1	2	2	1	1		0		1	0	0		0	0	0		0	0
	1	2	2	2	1	1	2	2	2	1	1	2	2		0		0	1	1		1	0	1		1	1
	2	2	1	2	2	1	2	1	1	2	2	2	2		1		1	1	0		1	1	0		0	1
	1	1	2	1	1	2	2	2	1	1	2	1	1		0		0	0	1		1	0	0		0	0		0.222222	1
	1	2	2	2	2	1	1	2	2	1	2	1	2		0		0	1	0		0	0	1		0	0
	1	2	1	2	2	1	1	1	1	2	2	2	1		0		1	1	0		0	1	0		0	1		0.444444	1
	2	2	1	1	2	1	1	2	1	1	2	1	2		1		1	0	0		0	0	0		0	0
																												0.407407	0.333333	AVG
																												0.0667695	0.166667	SEM

## Sheet: OddRunIncorr
switching prob	Critical
0.444444	1		ilcox.test(Switch,Critical, paired=TRUE)
0.777778	1
				Wilcoxon signed rank test with continuity correction
			data: Switch and Critical
			V = 188, p-value = 0.0003337
			alternative hypothesis: true location shift is not equal to 0
			Warning messages:
			1: In wilcox.test.default(Switch, Critical, paired = TRUE) :
			cannot compute exact p-value with ties
0.777778	1		2: In wilcox.test.default(Switch, Critical, paired = TRUE) :
			cannot compute exact p-value with zeroes
0.888889	1		data: Critical and Switch
			V = 802, p-value = 0.0003337
			alternative hypothesis: true location shift is not equal to 0
0.555556	1
0.555556	1
0.333333	1
0.444444	1
0.333333	1
0.555556	1
0.333333	1
0.888889	0
0.888889	1
0.444444	1
0.666667	0
0.888889	1
0.444444	1
0.888889	1
0.333333	1
0.444444	1
0.666667	1
0.333333	0
0.666667	1
0.444444	0
0.555556	1
0.666667	1
0.444444	1
0.666667	1
0.666667	1
1	1
0.444444
0.666667	1
0.666667	1
0.777778	1
0.444444	1
0.555556	0
0.555556	0
0.222222	1
0.777778	1
0.333333	0
1	1
0.666667	1
0.888889	1
0.555556	1
0.666667	1
0.222222	1
0.222222	1
0.588652	0.847826	AVG
0.0309574	0.0535448	SEM

## Sheet: OddRunNoRun
switching prob	Critical
				wilcox.test(Switch,Critical, paired=TRUE)
					Wilcoxon signed rank test with continuity correction
				data: Switch and Critical
				V = 208.5, p-value = 0.8538
0.666667	0			alternative hypothesis: true location shift is not equal to 0
				Warning message:
				In wilcox.test.default(Switch, Critical, paired = TRUE) :
				cannot compute exact p-value with ties
				>
				data: Critical and Switch
				V = 226.5, p-value = 0.8538
				alternative hypothesis: true location shift is not equal to 0
0.888889	1
0.555556	1
0.555556	1
0.777778	1
0.555556	0
0.222222	0
0.444444	0
0.444444	0
0.666667	0
0.444444	1
0.111111	1
0.888889	0
0.333333	1
0.666667	0
0.444444	0
0.333333	1
0.444444	1
0.444444	1
0.555556	1
0.444444	0
0.444444	0
0.555556	0
0.555556	1
0.666667	1
0.888889	1
0.333333	1
0.111111	0
0.666667	0
0.521073	0.517241	AVG
0.0378461	0.0944349	SEM
