# Supplementary material for: Losses and External Outcomes Interact to Produce the Gambler’s Fallacy
Source: PLoS One. 2017 Jan 26;12(1):e0170057. doi: 10.1371/journal.pone.0170057 (PMC5268496; doi:10.1371/journal.pone.0170057)
Supplement: S7 File — (XLSX) [file pone.0170057.s007.xlsx]

## Sheet: gambler's fallacy 2002 2
sub	condit	order	person	says	sex	exper	guess1	bet1	confid1	outcome1	guess2	bet2	confid2	outcome2	guess3	bet3	confid3	outcome3	guess4	bet4	confid4	outcome4	guess5	bet5	confid5	outcome5	guess6	bet6	confid6	outcome6	guess7	bet7	confid7	outcome7	guess8	bet8	confid8	outcome8	check	tester	wrongord	critrial	critgues	critconf	critbet	gfpick	gfbet	gfconfid	controlg
1	2	2	1	1	2	2	1	0.25	3	2	1	0.1	3	1	2	0.2	4	2	2	0.25	4	1	2	0.25	4	1	2	0.25	4	1	1	0.3	5	1	2	0.4	5	2	#NULL!	1	0	8	2	5	0.4	1	0.4	5	-1
2	3	1	2	1	1	1	1	0.75	6	1	1	0.6	4	2	1	0.7	5	1	2	0.8	7	2	2	0.5	4	2	1	0.8	6	2	2	0.4	4	2	1	0.6	5	2	#NULL!	1	0	8	1	5	0.6	1	0.6	5	1
4	4	2	2	1	2	2	1	0.5	6	2	1	0.5	4	1	1	1	6	2	2	0.05	3	1	2	0.25	3	1	1	0.5	5	1	1	1	5	1	1	0.5	5	2	#NULL!	1	0	8	1	5	0.5	-1	-0.5	-5	-1
7	1	1	1	1	2	2	1	0.5	4	1	2	0.75	5	2	2	0.75	5	1	1	0.5	4	2	1	1	4	2	1	1	3	2	1	0.25	2	2	1	0.25	3	2	#NULL!	1	0	8	1	3	0.25	1	0.25	3	1
15	2	2	1	1	1	2	1	0.5	4	2	2	0.4	3	1	2	0.5	3	2	1	0.7	4	1	1	0.5	3	1	2	0.4	2	1	2	0.4	2	1	1	0.5	4	2	#NULL!	1	0	8	1	4	0.5	-1	-0.5	-4	-1
16	4	2	2	1	2	2	1	0.5	4	2	1	0.3	3	1	1	0.5	5	2	2	0.25	3	1	2	0.25	3	1	2	0.1	2	1	1	0.1	2	1	1	0.25	3	2	#NULL!	1	0	8	1	3	0.25	-1	-0.25	-3	-1
22	2	2	1	1	2	2	1	0.5	6	2	1	0.5	5	1	1	0.5	6	2	2	0.5	5	1	2	0.5	4	1	2	0.5	4	1	2	0.25	3	1	1	0.25	3	1	#NULL!	1	0	8	1	3	0.25	-1	-0.25	-3	-1
26	3	1	2	1	2	1	1	0.5	5	1	2	0.5	6	2	2	0.55	6	1	2	0.55	6	2	1	0.6	6	2	1	0.55	5	2	2	0.5	5	2	1	0.5	6	2	#NULL!	1	0	8	1	6	0.5	1	0.5	6	1
30	3	1	2	1	1	2	2	0.5	5	1	2	0.25	4	2	1	0.5	4	1	1	1	4	2	1	1	5	2	2	0.5	5	2	1	0.5	6	2	1	0.75	4	1	#NULL!	1	0	8	1	4	0.75	1	0.75	4	-1
31	1	1	2	1	2	1	1	0.8	4	1	1	0.5	3	2	1	0.8	3	1	2	1	4	2	1	0.8	3	2	1	0.7	4	2	1	0.8	4	2	1	0.5	3	1	#NULL!	1	0	8	1	3	0.5	1	0.5	3	1
33	2	2	1	1	1	2	2	0.5	4	2	1	0.5	5	1	1	0.7	5	2	2	0.5	5	1	1	0.5	4	1	2	0.6	5	1	2	0.5	4	1	1	0.5	4	1	#NULL!	1	0	8	1	4	0.5	-1	-0.5	-4	1
34	4	2	2	1	2	2	2	0.75	6	2	1	0.8	6	1	1	0.8	6	2	1	0.8	5	1	2	0.85	6	1	2	0.8	5	1	2	0.8	4	1	2	0.75	4	1	#NULL!	1	0	8	2	4	0.75	1	0.75	4	1
36	4	2	2	1	2	2	1	0.5	4	2	2	0.5	4	1	2	0.7	4	2	2	0.7	4	1	2	0.5	4	1	1	0.5	4	1	1	0.5	4	1	2	0.5	4	2	#NULL!	2	0	8	2	4	0.5	1	0.5	4	-1
37	1	1	1	1	2	1	1	0.25	2	1	2	0.25	2	2	2	0.25	3	1	1	0.25	2	2	1	0.25	3	2	1	0.25	2	2	2	0.25	2	1	2	0.25	2	1	#NULL!	2	1	7	2	2	0.25	-1	-0.25	-2	1
38	3	1	2	1	2	1	2	0.5	4	1	2	0.5	4	2	2	0.5	5	1	1	0.5	3	2	1	0.3	3	2	1	0.5	4	2	1	0.5	5	1	1	0.6	5	2	#NULL!	2	1	7	1	5	0.5	1	0.5	5	-1
45	1	1	1	1	2	2	1	0.25	4	1	1	0.5	5	2	2	0.25	3	1	2	0.5	4	2	1	0.5	5	2	2	0.25	3	2	2	0.5	5	2	2	0.5	5	2	#NULL!	2	0	8	2	5	0.5	-1	-0.5	-5	1
49	3	1	2	1	2	3	2	0.5	4	1	2	0.5	4	2	1	0.5	5	1	1	0.6	5	2	2	0.5	4	2	2	0.6	4	2	1	0.75	5	2	1	0.6	4	2	#NULL!	2	0	8	1	4	0.6	1	0.6	4	-1
50	4	2	2	1	2	1	1	1	5	2	1	1	3.5	1	1	1	4	2	1	1	3.5	1	2	0.5	3.5	1	2	0.5	3.5	1	2	0.5	2	2	2	0.5	3	1	#NULL!	2	1	7	2	2	0.5	1	0.5	2	-1
60	4	2	2	1	1	2	1	1	5	2	1	1	4	1	1	0.5	5	2	1	0.5	4	1	1	1	5	1	2	0.5	4	1	1	0.5	5	1	1	1	4	2	#NULL!	2	0	8	1	4	1	-1	-1	-4	-1
63	2	2	1	1	2	4	1	0.75	6	2	1	0.75	6	1	1	0.75	6	2	1	0.75	6	1	2	0.75	6	1	2	0.5	5	1	1	0.5	4	2	1	0.75	6	1	#NULL!	2	1	7	1	4	0.5	-1	-0.5	-4	-1
65	3	1	2	1	1	2	1	1	5	1	1	1	5	2	1	1	6	1	2	1	6	2	2	1	2	2	1	1	5	2	1	0.8	6	1	2	0.8	6	2	#NULL!	2	1	7	1	6	0.8	1	0.8	6	1
68	1	1	1	1	2	2	1	0.4	3	1	2	0.5	5	2	2	0.4	5	1	2	0.5	5	2	1	0.6	5	2	2	0.5	4	2	1	0.6	4	1	2	0.5	5	1	#NULL!	2	1	7	1	4	0.6	1	0.6	4	1
70	4	2	2	1	1	4	1	1	7	2	1	1	6	1	2	0.6	4	2	2	0.9	7	1	1	0.6	6	1	2	1	7	1	2	0.6	4	2	1	1	7	1	#NULL!	2	1	7	2	4	0.6	1	0.6	4	-1
73	3	1	2	1	2	2	1	0.5	4	1	2	0.6	5	2	2	0.6	5	1	2	0.7	6	2	1	0.5	4	2	1	0.6	5	2	1	0.7	6	1	1	0.6	5	2	#NULL!	2	1	7	1	6	0.7	1	0.7	6	1
78	4	2	2	1	2	1	1	0.3	5	2	1	0.3	5	1	2	0.5	4	2	2	0.4	4	1	2	0.4	6	1	1	0.3	4	1	1	0.4	6	1	1	0.6	5	1	#NULL!	2	0	8	1	5	0.6	-1	-0.6	-5	-1
79	1	1	1	1	2	3	1	1	7	1	2	0.7	6	2	1	0.5	5	1	2	1	3	2	2	0.1	1	2	1	1	6	2	2	0.5	3	1	2	0.3	2	1	#NULL!	2	1	7	2	3	0.5	-1	-0.5	-3	1
80	3	1	2	1	2	1	1	0.3	4	1	2	0.4	4	2	2	0.4	4	1	2	0.3	4	2	1	0.3	4	2	1	0.5	6	2	1	0.7	6	1	2	0.7	7	1	#NULL!	2	1	7	1	6	0.7	1	0.7	6	1
81	2	2	1	1	2	2	1	0.1	5	2	1	0.1	5	1	1	0.15	6	2	2	0.1	4	1	1	0.05	3	1	1	0.1	5	1	1	0.15	6	1	1	0.2	6	2	#NULL!	2	0	8	1	6	0.2	-1	-0.2	-6	-1
85	2	2	1	1	2	3	1	1	5	2	1	1	4	1	2	1	4	2	2	1	4	1	2	1	4	1	2	1	5	1	2	1	6	2	1	1	4	1	#NULL!	2	1	7	2	6	1	1	1	6	-1
86	4	2	2	1	2	1	1	1	5	2	1	1	4	1	1	0.75	7	2	2	0.9	5	1	2	1	3	1	1	0.3	5	1	1	0.5	4	1	2	0.5	5	2	#NULL!	1	0	8	2	5	0.5	1	0.5	5	-1
88	3	1	2	1	2	2	1	0.5	4	1	2	0.25	5	2	1	0.75	3	1	1	0.5	4	2	2	0.25	4	2	1	0.5	5	2	2	0.5	4	2	1	0.25	4	2	#NULL!	1	0	8	1	4	0.25	1	0.25	4	1
97	4	2	2	1	2	1	1	0.5	5	2	2	0.3	4	1	1	0.3	4	2	1	0.3	3	1	2	0.3	4	1	2	0.2	4	1	1	0.3	2	1	2	0.4	3	1	#NULL!	1	0	8	2	3	0.4	1	0.4	3	-1
99	2	2	1	1	2	2	2	0.5	4	2	2	0.5	5	1	1	0.5	3	2	1	0.5	6	1	2	0.3	3	1	1	0.5	4	1	2	0.3	7	1	2	0.7	7	2	#NULL!	1	0	8	2	7	0.7	1	0.7	7	1
100	1	1	1	1	2	2	1	0.1	4	1	2	0.25	5	2	1	0.25	5	1	2	0.5	5	1	1	0.5	4	2	1	0.5	4	2	1	0.75	5	2	2	0.25	3	2	#NULL!	1	0	8	2	3	0.25	-1	-0.25	-3	1
107	4	2	2	1	2	2	1	0.5	5	2	1	0.25	5	1	2	0.75	5	2	2	0.75	5	1	2	0.5	5	1	2	0.25	5	1	2	0.25	5	1	2	0.25	4	1	#NULL!	1	0	8	2	4	0.25	1	0.25	4	-1
109	2	2	1	1	2	1	2	0.1	5	2	1	0.2	6	1	1	0.4	4	2	1	0.5	6	1	2	0.2	3	1	2	0.7	7	1	2	0.15	2	1	2	0.3	5	2	#NULL!	1	0	8	2	5	0.3	1	0.3	5	1
110	1	1	1	1	2	1	1	0.25	3	1	2	0.25	4	2	2	0.25	4	1	2	0.5	4	2	2	0.25	4	2	1	0.5	3	2	1	0.25	4	2	1	0.25	3	2	#NULL!	1	0	8	1	3	0.25	1	0.25	3	1
112	3	1	2	1	2	1	1	1	4	1	2	0.75	5	2	1	0.75	5	1	2	0.5	4	2	1	0.5	4	2	1	0.75	5	2	1	0.25	2	2	1	0.5	4	1	#NULL!	1	0	8	1	4	0.5	1	0.5	4	1
116	1	1	1	1	2	1	2	0.25	6	1	2	0.5	4	2	1	0.75	5	1	2	0.25	3	2	1	0.5	5	2	1	0.75	6	2	1	0.5	4	2	1	0.75	4	2	#NULL!	1	0	8	1	4	0.75	1	0.75	4	-1
122	3	1	2	1	1	3	1	0.25	3.5	1	1	0.5	4	2	2	0.5	3.5	1	2	0.25	3.5	2	1	0.25	4	2	1	0.25	3	2	2	0.25	3	2	1	0.5	3.5	2	#NULL!	1	0	8	1	3.5	0.5	1	0.5	3.5	1
123	1	1	1	1	2	1	2	0.05	4	1	1	0.01	4	2	1	0.01	3	1	2	0.05	3	2	2	0.05	5	2	1	0.1	5	2	1	0.07	3	2	2	0.1	3	1	#NULL!	1	0	8	2	3	0.1	-1	-0.1	-3	-1
6	5	1	1	2	2	2	1	0.5	6	1	1	0.3	4	2	2	0.5	3	1	2	0.6	6	2	2	0.75	6	2	1	0.6	5	2	1	0.5	5	2	2	0.6	6	2	#NULL!	1	0	8	2	6	0.6	-1	-0.6	-6	1
9	7	1	2	2	2	2	1	0.5	4	1	2	0.75	3.5	2	2	0.8	5	1	2	0.6	4.5	2	1	0.7	5	2	1	0.5	4	2	2	0.4	5	2	1	0.45	3	2	#NULL!	1	0	8	1	3	0.45	1	0.45	3	1
11	8	2	2	2	1	2	1	0.75	6	2	1	0.5	4	1	2	0.25	3	2	1	0.75	6	1	1	0.8	6	1	1	1	7	1	2	0.5	4	1	1	0.75	6	2	#NULL!	1	0	8	1	6	0.75	-1	-0.75	-6	-1
13	8	2	2	2	1	2	2	0.5	6	2	2	0.25	5	1	1	0.5	5	2	1	0.5	7	1	2	0.5	7	1	2	0.5	7	1	2	0.5	4	1	2	0.5	4	1	#NULL!	1	0	8	2	4	0.5	1	0.5	4	1
14	6	2	1	2	2	1	1	1	4	2	1	0.25	4	1	1	0.5	4	2	1	0.25	5	1	2	0.5	4	1	1	0.25	5	1	1	0.25	5	1	1	0.5	5	1	#NULL!	1	0	8	1	5	0.5	-1	-0.5	-5	-1
18	7	1	2	2	2	1	2	0.5	3	1	2	0.25	4	2	1	0.5	4	1	1	0.5	3	2	1	0.25	3	2	2	0.25	2	2	1	0.5	4	2	1	0.5	4	1	#NULL!	1	0	8	1	4	0.5	1	0.5	4	-1
19	5	1	1	2	2	2	1	0.3	5	1	2	0.25	4	2	2	0.4	5	1	2	0.25	5	2	2	0.2	3	2	1	0.3	4	2	1	0.3	5	2	2	0.6	6	2	#NULL!	1	0	8	2	6	0.6	-1	-0.6	-6	1
20	8	2	2	2	2	1	1	0.75	5	2	1	0.6	4	1	2	0.75	5	2	2	0.75	5	1	1	0.6	3	1	1	0.8	6	1	2	0.8	6	1	2	0.6	4	1	#NULL!	1	0	8	2	4	0.6	1	0.6	4	-1
23	7	1	2	2	2	2	1	0.5	7	1	1	0.05	8	2	1	0.1	6	1	2	0.1	6	2	2	0.75	7	2	1	0.5	5	2	2	0.5	7	2	2	0.75	7	1	#NULL!	1	0	8	2	7	0.75	-1	-0.75	-7	1
25	5	1	1	2	1	4	1	0.5	3	1	1	0.5	2	2	2	0.5	2	1	1	1	5	2	2	1	5	2	1	1	4	2	1	1	6	2	1	1	7	2	#NULL!	1	0	8	1	7	1	1	1	7	1
27	6	2	1	2	2	2	1	0.1	3	2	1	0.3	5	1	1	0.4	5	2	2	0.2	4	1	1	0.2	5	1	1	0.4	5	1	2	0.5	6	1	2	0.2	4	2	#NULL!	1	0	8	2	4	0.2	1	0.2	4	-1
35	5	1	1	2	2	2	1	0.25	3	1	2	0.5	4	2	2	0.25	5	1	1	0.75	4	2	2	0.25	3	2	1	0.75	5	2	1	0.75	4	2	1	1	5	1	#NULL!	1	0	8	1	5	1	1	1	5	1
41	5	1	1	2	2	3	2	0.75	3	1	2	1	6	2	1	0.5	4	1	1	0.75	3	2	2	1	5	2	2	0.5	3	2	1	1	6	1	1	0.25	3	1	#NULL!	2	1	7	1	6	1	1	1	6	-1
42	7	1	2	2	1	5	2	0.75	6	1	2	0.85	6	2	2	0.65	7	1	2	0.95	6	2	1	0.5	6	2	1	1	6	2	1	1	6	2	1	1	4	2	#NULL!	2	0	8	1	4	1	1	1	4	-1
44	8	2	2	2	2	3	1	0.75	7	2	1	0.6	6	1	2	0.65	5	2	1	0.67	6	1	1	0.8	6.5	1	2	0.95	7	1	2	0.98	7	2	2	0.99	7	2	#NULL!	2	1	7	2	7	0.98	1	0.98	7	-1
51	7	1	2	2	2	2	1	0.25	3	1	1	0.35	3	2	1	0.3	2	1	2	0.5	4	2	1	0.6	3	2	1	0.45	3	2	2	0.3	4	1	1	0.25	1	2	#NULL!	2	1	7	2	4	0.3	-1	-0.3	-4	1
52	5	1	1	2	2	2	1	0.3	3	1	1	0.4	4	2	1	0.2	2	1	2	0.6	6	2	2	0.3	3	2	1	0.7	6	2	2	0.4	4	1	1	0.2	2	1	#NULL!	2	1	7	2	4	0.4	-1	-0.4	-4	1
53	8	2	2	2	2	1	1	1	4	2	2	1	5	1	2	1	3	2	2	1	6	1	2	1	4	1	2	1	6	1	2	1	7	2	2	1	6	1	#NULL!	2	1	7	2	7	1	1	1	7	-1
54	7	1	2	2	2	2	1	1	4	1	1	1	3	2	2	0.5	4	1	2	0.5	4	2	2	1	3	2	1	1	4	2	1	1	4	1	1	0.5	3	1	#NULL!	2	1	7	1	4	1	1	1	4	1
56	8	2	1	2	2	3	1	0.75	4	2	1	0.5	4	1	2	1	4	2	1	0.5	4	1	1	0.75	4	1	2	1	5	1	1	0.5	4	1	2	0.5	4	2	#NULL!	2	0	8	2	4	0.5	1	0.5	4	-1
57	6	2	2	2	2	2	1	0.5	6	2	1	0.4	5	1	2	0.5	4	2	1	0.6	6	1	1	0.5	5	1	2	0.5	5	1	2	0.5	4	1	2	0.4	4	1	#NULL!	2	0	8	2	4	0.4	1	0.4	4	-1
58	6	2	2	2	2	1	2	0.75	5	2	1	0.25	4	1	1	0.5	4	2	1	0.25	3	1	2	0.5	4	1	2	0.75	3	1	2	0.25	2	1	2	0.25	1	2	#NULL!	2	0	8	2	1	0.25	1	0.25	1	1
67	6	2	1	2	2	2	2	0.25	6	2	2	0.5	6	1	2	0.25	6	2	1	0.5	5	1	2	0.1	6	1	2	0.25	5	1	2	0.1	4	2	2	0.1	5	1	#NULL!	2	1	7	2	4	0.1	1	0.1	4	1
82	8	2	2	2	2	2	2	0.5	4	2	2	0.6	5	1	1	0.5	4	2	1	0.5	3	1	1	0.7	5	1	2	0.8	6	1	1	0.6	4	1	1	0.7	5	1	#NULL!	2	0	8	1	5	0.7	-1	-0.7	-5	1
84	5	1	1	2	2	2	1	0.1	2	1	2	0.1	3	2	1	0.1	3	1	2	0.15	4	2	1	0.15	4	2	2	0.15	3	2	1	0.2	4	2	2	0.15	3	2	#NULL!	2	0	8	2	3	0.15	-1	-0.15	-3	1
89	7	1	2	2	2	2	1	0.75	6	1	1	0.5	4	2	2	0.75	5	1	2	0.75	6	2	2	0.5	6	2	1	0.5	5	2	1	0.8	7	2	1	0.9	6	2	#NULL!	1	0	8	1	6	0.9	1	0.9	6	1
91	7	1	2	2	1	4	1	1	4	1	2	1	5	2	1	1	4	1	2	1	4	2	1	1	5	2	1	1	6	2	1	1	6	1	2	1	5	1	#NULL!	2	1	7	1	6	1	1	1	6	1
93	7	1	2	2	2	1	1	0.5	4	1	2	0.5	4	2	2	0.7	5	1	1	0.5	4	2	1	0.4	3	2	2	0.4	3	2	1	0.5	4	1	1	0.5	5	1	#NULL!	2	1	7	1	4	0.5	1	0.5	4	1
94	5	1	1	2	2	1	1	0.5	4	1	2	0.5	4	2	1	0.5	4	1	2	0.5	4	2	1	0.5	4	2	1	0.5	5	2	1	0.5	5	2	1	0.5	5	1	#NULL!	2	0	8	1	5	0.5	1	0.5	5	1
96	8	2	2	2	2	2	1	0.5	1	2	1	0.5	1	1	2	0.5	1	2	2	0.75	1	1	2	0.75	1	1	2	0.75	1	1	2	0.75	1	1	2	0.75	1	1	#NULL!	1	0	8	2	1	0.75	1	0.75	1	-1
98	6	2	1	2	2	1	1	0.75	5	2	1	0.65	4	1	2	0.65	5	2	2	0.75	5	1	2	0.65	4	1	2	0.65	4	1	2	0.5	4	1	2	0.5	4	2	#NULL!	1	0	8	2	4	0.5	1	0.5	4	-1
102	7	1	2	2	2	2	1	0.25	5	1	1	0.1	3	2	1	0.1	6	1	1	0.1	4	2	1	0.25	5	2	1	0.15	4	2	1	0.25	4	2	1	0.25	4	1	#NULL!	1	0	8	1	4	0.25	1	0.25	4	1
113	5	1	1	2	2	1	1	0.5	5	1	1	0.6	7	2	2	0.6	4	1	1	0.5	5	2	1	0.6	5	2	2	0.6	5	2	2	0.75	5	2	2	0.7	6	2	#NULL!	1	0	8	2	6	0.7	-1	-0.7	-6	1
115	7	1	2	2	2	3	1	0.5	4	1	2	0.75	6	2	2	0.75	6	1	2	0.5	3	2	1	0.6	5	2	1	0.5	3	2	1	0.35	2	2	1	0.5	4	2	#NULL!	1	0	8	1	4	0.5	1	0.5	4	1
119	8	2	2	2	2	2	2	0.25	3	2	1	1	6	1	1	1	6	2	1	0.25	3	1	2	0.5	5	1	2	0.25	2	1	1	0.75	2	1	2	1	4	2	#NULL!	1	0	8	2	4	1	1	1	4	1
120	6	2	1	2	2	2	1	0.6	4	2	1	0.6	5	1	2	0.75	6	2	1	1	6	1	1	0.75	6	1	1	0.75	5	1	2	0.8	6	1	2	0.75	6	1	#NULL!	1	0	8	2	6	0.75	1	0.75	6	-1
3	10	2	1	3	2	1	2	0.5	6	2	2	0.75	6	1	1	0.25	4	2	1	0.25	4	1	1	0.5	5	1	2	0.5	6	1	2	0.25	4	1	2	0.25	3	1	#NULL!	1	0	8	2	3	0.25	1	0.25	3	1
5	9	1	1	3	2	2	1	0.5	4	1	2	1	5	2	2	0.25	4	1	2	0.25	3	2	1	0.5	5	2	1	0.35	4	2	1	0.75	5	2	1	0.65	6	1	#NULL!	1	0	8	1	6	0.65	1	0.65	6	1
8	12	2	2	3	1	3	1	0.8	4	2	1	0.75	4	1	2	0.75	5	2	1	0.75	4	1	1	0.95	5	1	2	0.5	4	1	2	0.95	6	1	2	0.75	4	1	#NULL!	1	0	8	2	4	0.75	1	0.75	4	-1
10	11	1	2	3	1	2	2	0.5	4	1	2	0.5	3	2	2	0.7	5	1	2	0.4	3	2	1	0.3	3	2	2	0.3	3	2	2	0.7	5	2	1	0.4	4	2	#NULL!	1	0	8	1	4	0.4	1	0.4	4	-1
12	12	2	2	3	2	1	1	0.25	4	2	1	0.25	4	1	2	0.5	4	2	1	0.5	5	1	2	0.75	5	1	2	0.75	5	1	1	0.75	4	1	1	1	5	1	#NULL!	1	0	8	1	5	1	-1	-1	-5	-1
17	9	1	1	3	1	1	1	0.3	4	1	2	0.5	5	2	2	0.4	3	1	2	0.5	6	2	1	0.7	6	2	1	0.4	3	2	1	0.5	5	2	1	0.6	5	2	#NULL!	1	0	8	1	5	0.6	1	0.6	5	1
21	12	2	2	3	2	2	1	0.1	4	2	1	0.5	3	1	1	0.25	4	2	1	0.25	3	1	1	0.25	4	1	1	0.25	4	1	2	0.3	4	1	1	0.25	4	1	#NULL!	1	0	8	1	4	0.25	-1	-0.25	-4	-1
24	11	1	2	3	2	2	1	0.5	4	1	1	1	4	2	2	0.5	4	1	2	0.5	4	2	2	1	4	2	1	1	7	2	1	1	4	2	1	1	4	2	#NULL!	1	0	8	1	4	1	1	1	4	1
28	9	1	1	3	2	2	1	0.25	5	1	2	0.5	6	2	2	0.5	6	1	2	0.25	5	2	1	0.5	5	2	1	0.75	6	2	1	0.75	7	2	1	1	7	2	#NULL!	1	0	8	1	7	1	1	1	7	1
29	10	2	1	3	2	4	1	0.5	5	2	1	0.5	5	1	2	0.5	6	2	1	1	6	1	2	1	6	1	2	0.5	5	1	2	0.5	4	1	2	0.5	4	2	#NULL!	1	0	8	2	4	0.5	1	0.5	4	-1
32	11	1	2	3	2	3	1	0.5	4	1	1	0.5	5	2	2	0.75	3	1	2	0.5	3	2	1	0.75	5	2	1	0.5	2	2	1	0.25	2	2	1	0.75	6	2	#NULL!	1	0	8	1	6	0.75	1	0.75	6	1
39	9	1	1	3	2	2	2	0.75	5	1	2	0.75	5	2	2	0.75	6	1	1	0.75	5	2	1	0.75	5	2	1	0.75	4	2	2	0.75	4	2	2	0.5	4	1	#NULL!	2	1	7	2	4	0.75	-1	-0.75	-4	-1
40	12	2	2	3	2	2	1	0.5	5	2	1	0.5	4	1	1	0.5	5	2	2	0.5	5	1	2	0.75	4	1	2	0.5	4	1	1	0.5	5	1	1	0.5	5	1	#NULL!	2	0	8	1	5	0.5	-1	-0.5	-5	-1
43	10	2	1	3	2	2	1	0.75	5	2	1	0.75	4	1	2	0.5	5	2	2	0.75	5	1	1	0.5	4	1	2	0.75	6	1	1	0.5	4	1	1	0.75	5	2	#NULL!	2	0	8	1	5	0.75	-1	-0.75	-5	-1
46	10	2	1	3	2	2	1	0.5	4	2	2	0.4	3	1	2	0.4	3	2	1	0.6	5	1	1	0.7	5	1	2	0.5	4	1	2	0.4	4	2	1	0.5	4	2	#NULL!	2	1	7	2	4	0.4	1	0.4	4	-1
47	12	2	2	3	2	2	2	0.5	4	2	1	0.75	5	1	1	0.75	5	2	1	0.5	3	1	2	0.75	4	1	2	0.25	3	1	2	0.25	2	2	1	0.5	3	1	#NULL!	2	1	7	2	2	0.25	1	0.25	2	1
48	9	1	1	3	2	1	1	0.1	4	1	1	0.15	5	2	2	0.05	4	1	2	0.1	3	2	1	0.05	3	2	2	0.1	3	2	1	0.05	4	1	2	0.05	4	1	#NULL!	2	1	7	1	4	0.05	1	0.05	4	1
55	11	1	2	3	2	1	2	0.6	5	1	2	0.6	5	2	2	0.5	5	1	2	0.5	4	2	1	0.4	3	2	1	0.4	3	2	1	0.5	4	2	1	0.5	4	1	#NULL!	2	0	8	1	4	0.5	1	0.5	4	-1
61	10	2	1	3	2	1	1	0.5	4	2	2	0.4	3	1	2	0.25	3	2	1	0.75	5	1	1	0.5	4	1	2	0.6	5	1	2	0.4	4	2	2	0.7	6	1	#NULL!	2	1	7	2	4	0.4	1	0.4	4	-1
64	12	2	2	3	1	2	1	0.75	5	2	1	0.8	4	1	1	0.75	5	2	2	0.75	5	1	1	0.75	5	1	2	0.75	5	1	2	0.75	5	1	2	0.75	5	1	#NULL!	2	0	8	2	5	0.75	1	0.75	5	-1
66	9	1	1	3	2	1	1	0.2	6	1	1	0.3	5	2	2	0.2	6	1	2	0.3	6	2	2	0.4	5	2	1	0.4	6	2	1	0.6	6	2	1	0.6	6	1	#NULL!	2	0	8	1	6	0.6	1	0.6	6	1
69	10	2	1	3	2	1	1	0.5	4	2	2	0.75	3	1	2	0.5	3	2	1	0.25	4	1	2	0.25	5	1	2	0.5	5	1	1	0.75	3	2	2	0.25	3	2	#NULL!	2	1	7	1	3	0.75	-1	-0.75	-3	-1
71	11	1	2	3	2	1	1	0.8	4	1	1	0.7	4	2	1	0.7	4	1	2	0.7	4	2	2	0.7	4	2	1	0.8	4	2	1	0.7	4	1	2	0.7	4	2	#NULL!	2	1	7	1	4	0.7	1	0.7	4	1
72	12	2	2	3	2	2	1	0.25	3	2	2	0.25	2	1	2	0.25	3	2	1	0.3	4	1	2	0.35	4	1	1	0.25	3	1	2	0.25	3	1	1	0.25	3	1	#NULL!	2	0	8	1	3	0.25	-1	-0.25	-3	-1
74	12	2	2	3	2	2	1	0.75	3	2	2	0.25	4	1	2	0.5	4	2	1	0.5	5	1	2	1	6	1	2	0.75	3	1	1	0.5	4	1	1	0.75	5	1	#NULL!	2	0	8	1	5	0.75	-1	-0.75	-5	-1
75	9	1	1	3	2	2	1	0.2	4	1	1	0.4	4	2	1	0.2	4	1	2	0.2	4	2	2	0.4	4	2	1	0.5	4	2	1	0.3	4	2	1	0.3	4	1	#NULL!	2	0	8	1	4	0.3	1	0.3	4	1
77	11	1	2	3	1	2	1	0.6	4	1	2	0.6	4	2	2	0.5	3	1	2	0.5	4	2	1	0.7	4	2	1	0.7	5	2	1	0.8	5	2	1	0.7	5	2	#NULL!	2	0	8	1	5	0.7	1	0.7	5	1
83	9	1	1	3	2	1	1	1	4	1	2	1	4	2	2	1	4	1	2	1	4	2	1	1	5	2	2	1	4	2	1	1	4	2	1	1	4	1	#NULL!	2	0	8	1	4	1	1	1	4	1
87	10	2	1	3	2	2	1	0.75	6	2	1	0.5	5	1	2	0.5	5	2	1	0.75	5	1	1	0.6	6	1	2	0.55	6	1	1	0.6	5	1	2	0.5	6	1	#NULL!	1	0	8	2	6	0.5	1	0.5	6	-1
1	11	1	2	3	2	1	1	0.5	6	1	1	0.5	5	2	2	0.5	6	1	1	0.5	5	2	2	0.5	5	2	2	0.5	5	2	1	0.5	5	1	2	0.5	6	1	#NULL!	2	1	7	1	5	0.5	1	0.5	5	1
92	10	2	1	3	2	2	1	0.5	4	2	2	0.5	4	1	2	0.45	3	2	1	0.55	4	1	2	0.6	5	1	2	0.5	4	1	1	0.4	3	2	1	0.5	6	2	#NULL!	2	1	7	1	3	0.4	-1	-0.4	-3	-1
95	9	1	1	3	2	2	2	0.3	4	1	2	0.3	5	2	1	0.4	4	1	1	0.4	4	2	1	0.3	4	2	1	0.3	4	2	2	0.3	4	2	1	0.4	5	2	#NULL!	1	0	8	1	5	0.4	1	0.4	5	-1
101	11	1	2	3	2	1	2	0.25	4	1	2	0.5	5	2	1	0.6	5	1	2	0.6	6	2	1	0.65	6	2	1	0.7	6	2	1	0.75	6	2	1	0.9	7	2	#NULL!	1	0	8	1	7	0.9	1	0.9	7	-1
103	10	2	1	3	2	1	1	0.25	4	2	1	0.2	4	1	2	0.3	4	2	1	0.35	5	1	2	0.25	3	1	2	0.4	5	1	2	0.25	3	1	1	0.4	4	2	#NULL!	1	0	8	1	4	0.4	-1	-0.4	-4	-1
104	11	1	2	3	1	4	1	1	3.5	1	1	1	5	2	1	1	5	1	1	1	5	2	1	1	5	2	1	1	4	2	1	1	4	2	1	1	3	2	#NULL!	1	0	8	1	3	1	1	1	3	1
105	12	2	2	3	2	1	2	0.4	4	2	2	0.2	3	1	1	0.1	4	2	1	0.4	4	1	2	0.5	5	1	2	0.5	5	1	2	0.5	4	1	2	0.2	2	2	#NULL!	1	0	8	2	2	0.2	1	0.2	2	1
106	6	2	1	3	2	3	1	0.1	3	2	1	0.1	3	1	1	0.1	3	2	2	0.1	3	1	2	0.1	4	1	2	0.2	4	1	2	0.2	4	1	2	0.2	4	1	#NULL!	1	0	8	2	4	0.2	1	0.2	4	-1
108	9	1	1	3	2	2	1	0.3	5	1	1	0.4	5	2	2	0.4	4	1	2	0.3	3	2	1	0.4	5	2	1	0.5	6	2	1	0.5	6	2	1	0.5	5	2	#NULL!	1	0	8	1	5	0.5	1	0.5	5	1
111	8	2	2	3	2	1	1	0.5	4	2	1	0.25	4	1	2	0.25	4	1	1	0.75	5	1	2	0.75	5	1	1	0.25	3	1	2	0.5	4	1	2	0.5	4	1	#NULL!	1	0	8	2	4	0.5	1	0.5	4	-1
114	10	2	1	3	2	2	1	0.5	5	2	1	0.25	4	1	2	0.5	6	2	2	0.5	3	1	1	0.45	4	1	1	0.7	6	1	1	0.8	5	1	2	0.85	6	1	#NULL!	1	0	8	2	6	0.85	1	0.85	6	-1
117	9	1	2	3	2	1	1	0.6	4	1	1	0.7	5	2	1	0.5	5	1	2	0.4	4	2	1	0.6	5	2	2	0.4	3	2	1	0.7	4	2	1	0.5	4	1	#NULL!	1	0	8	1	4	0.5	1	0.5	4	1
118	12	2	2	3	2	2	2	0.5	6	2	2	0.75	6	1	1	0.5	5	2	1	0.5	4	1	2	0.75	5	1	1	0.5	5	1	2	0.75	6	1	2	0.5	5	1	#NULL!	1	0	8	2	5	0.5	1	0.5	5	1
121	11	1	2	3	2	1	1	0.5	4	1	1	0.75	5	2	1	0.5	4	1	1	0.8	5	2	2	0.5	5	2	2	0.75	5	2	1	0.6	6	2	2	0.75	5	2	#NULL!	1	0	8	2	5	0.75	-1	-0.75	-5	1
[truncated: 30 more columns]
